# Supplementary material for: Soil‐borne legacy facilitates the dissemination of antibiotic resistance genes in soil–plant continua
Source: Imeta. 2025 Nov 23;4(6):e70094. doi: 10.1002/imt2.70094 (PMC12747550; doi:10.1002/imt2.70094)
Supplement: Supplementary file 2 — Table S1. Summary table of key ARGs by niche. Table S2. Summary of ARGs identified by ARG‐OAP analysis based on metagenomic sequencing across the soil–tomato continuum. Table S3. Meta‐analysis result of R. solanacearum genomes. Table S4. Summary of MGEs identified by ARG‐OAP analysis based on metagenomic sequencing across the soil–strawberry continuum. Table S5. Distribution of ARGs identified within MAGs from the soil–tomato continuum. Table S6. Distribution of VFGs identified within MAGs from the soil–tomato continuum. Table S7. Distribution of MGEs identified within MAGs from the soil–tomato continuum. Table S8. Distribution of ARGs identified within MAGs from the soil–strawberry continuum. Table S9. Distribution of VFGs identified within MAGs from the soil–strawberry continuum. Table S10. Distribution of MGEs identified within MAGs from the soil–strawberry continuum. Table S11. Contigs carrying ARGs identified from metagenomic assemblies of the soil–tomato continuum. Table S12. Contigs carrying VFGs identified from metagenomic assemblies of the soil–tomato continuum. Table S13. Contigs carrying ARGs identified from metagenomic assemblies of the soil‐strawberry continuum. Table S14. Contigs carrying VFGs identified from metagenomic assemblies of the soil‐strawberry continuum. Table S15. The specific naming strategy for the samples in this study. Table S16. Primers used in this study. Table S17. PCR amplification program and reaction system for this study. Table S18. Raw reads and cleaned reads for shotgun metagenomic sequencing. Table S19. Detailed information on R. solanacearum strains used for genomic meta‐analysis. Table S20. List of abbreviations. [file IMT2-4-e70094-s001.xlsx]

## Sheet: S1
Table S1. summary table of key ARGs by niche
HR	IR	DR	HP	IP	DP	HE	IE	DE	CKS	CKF	TXS	TXS
aminoglycoside__AAC(2')-Ib	aminoglycoside__APH(3'')-Ib	aminoglycoside__AAC(2')-Ib	aminoglycoside__APH(3'')-Ib	aminoglycoside__APH(3'')-Ib	aminoglycoside__APH(3'')-Ib	bacitracin__bacA	aminoglycoside__APH(3'')-Ib	aminoglycoside__APH(3'')-Ib	aminoglycoside__AAC(3)-Ia	bacitracin__bacA	aminoglycoside__AAC(3)-IIIc	bacitracin__bacA
aminoglycoside__AAC(2')-Ic	aminoglycoside__aadA	aminoglycoside__AAC(2')-Ic	aminoglycoside__APH(6)-Ic	aminoglycoside__APH(3')-Ia	aminoglycoside__APH(6)-Id	beta_lactam__Klebsiella pneumoniae OmpK37	aminoglycoside__aadA	aminoglycoside__aadA	aminoglycoside__AAC(3)-Ib	beta_lactam__Escherichia coli ampC	aminoglycoside__AAC(3)-Ic	beta_lactam__Klebsiella pneumoniae OmpK37
aminoglycoside__ANT(6)-Ia	aminoglycoside__aadA2	aminoglycoside__AAC(3)-IIIc	aminoglycoside__APH(6)-Id	aminoglycoside__APH(6)-Id	aminoglycoside__aadA	macrolide-lincosamide-streptogramin__macB	aminoglycoside__amrB	aminoglycoside__amrB	aminoglycoside__AAC(6')-31	beta_lactam__Klebsiella pneumoniae OmpK37	aminoglycoside__ANT(6)-Ia	macrolide-lincosamide-streptogramin__macB
aminoglycoside__ANT(9)-Ia	aminoglycoside__aadA8b	aminoglycoside__ANT(6)-Ia	aminoglycoside__aadA	aminoglycoside__aadA	aminoglycoside__amrB	multidrug__Escherichia coli mdfA	bacitracin__bacA	bacitracin__bacA	aminoglycoside__AAC(6')-IIa	beta_lactam__Other class C beta-lactamase	aminoglycoside__ANT(9)-Ia	macrolide-lincosamide-streptogramin__vat(F)
aminoglycoside__APH(3'')-Ib	aminoglycoside__amrB	aminoglycoside__APH(3'')-Ib	aminoglycoside__aadA12	aminoglycoside__aadA12	bacitracin__bacA	multidrug__MexA	beta_lactam__OXA-443	beta_lactam__ACT-12	aminoglycoside__ANT(3'')-Ii-AAC(6')-IId fusion protein	multidrug__Enterobacter cloacae acrA	aminoglycoside__APH(3'')-Ib	multidrug__Enterobacter cloacae acrA
aminoglycoside__APH(6)-Ic	bacitracin__bacA	aminoglycoside__APH(3')-IIa	aminoglycoside__aadA2	aminoglycoside__aadA2	beta_lactam__ACT-12	multidrug__MexB	defensin__Brucella suis mprF	beta_lactam__ACT-22	aminoglycoside__APH(3'')-Ib	multidrug__Escherichia coli acrA	aminoglycoside__APH(3')-IIIa	multidrug__Escherichia coli acrA
aminoglycoside__aadA	bacitracin__bcrA	aminoglycoside__APH(3')-IIc	aminoglycoside__aadA27	aminoglycoside__aadA22	beta_lactam__ACT-13	multidrug__MexC	fosfomycin__Acinetobacter baumannii AbaF	beta_lactam__OXA-443	aminoglycoside__APH(6)-Id	multidrug__Escherichia coli mdfA	aminoglycoside__APH(6)-Ic	multidrug__Escherichia coli mdfA
aminoglycoside__aadA12	beta_lactam__Burkholderia pseudomallei Omp38	aminoglycoside__APH(6)-Ib	aminoglycoside__aadA3	aminoglycoside__aadA3	beta_lactam__ACT-2	multidrug__MexD	macrolide-lincosamide-streptogramin__macA	chloramphenicol__cmx	aminoglycoside__aadA	multidrug__Klebsiella pneumoniae acrA	aminoglycoside__APH(6)-Id	multidrug__Klebsiella pneumoniae acrA
aminoglycoside__aadA2	beta_lactam__OCH-8	aminoglycoside__APH(6)-Id	aminoglycoside__aadA8	aminoglycoside__aadA8	beta_lactam__ACT-22	multidrug__MexE	macrolide-lincosamide-streptogramin__macB	florfenicol__floR	aminoglycoside__aadA10	multidrug__MexB	aminoglycoside__aad(6)	multidrug__MexB
aminoglycoside__aadA23	beta_lactam__OXA-153	aminoglycoside__aadA	aminoglycoside__amrB	aminoglycoside__aadA8b	beta_lactam__ACT-28	multidrug__MexF	multidrug__MexA	fosfomycin__FosA	aminoglycoside__aadA12	multidrug__MexE	aminoglycoside__aadA	multidrug__MexD
aminoglycoside__aadA3	beta_lactam__OXA-443	aminoglycoside__aadA12	bacitracin__bacA	aminoglycoside__amrB	beta_lactam__ACT-29	multidrug__MuxB	multidrug__MexB	macrolide-lincosamide-streptogramin__LlmA 23S ribosomal RNA methyltransferase	aminoglycoside__aadA16	multidrug__MexF	aminoglycoside__aadA3	multidrug__MexE
aminoglycoside__aadA8	beta_lactam__SGM-5	aminoglycoside__aadA17	beta_lactam__ACT-12	bacitracin__bacA	beta_lactam__ACT-6	multidrug__MuxC	multidrug__MexC	macrolide-lincosamide-streptogramin__macB	aminoglycoside__aadA23	multidrug__MuxB	aminoglycoside__aadK	multidrug__MexF
aminoglycoside__aadK	chloramphenicol__Agrobacterium fabrum chloramphenicol acetyltransferase	aminoglycoside__aadA2	beta_lactam__ACT-13	beta_lactam__ACT-12	beta_lactam__Klebsiella pneumoniae OmpK37	multidrug__OpmH	multidrug__MexD	multidrug__Enterobacter cloacae acrA	aminoglycoside__aadA6/aadA10	multidrug__MuxC	aminoglycoside__aadS	multidrug__MuxB
aminoglycoside__amrB	chloramphenicol__cmx	aminoglycoside__aadA23	beta_lactam__ACT-16	beta_lactam__ACT-17	beta_lactam__MIR-14	multidrug__OprN	multidrug__MexE	multidrug__Escherichia coli mdfA	aminoglycoside__aadK	multidrug__abcA	aminoglycoside__amrB	multidrug__MuxC
bacitracin__bacA	defensin__Brucella suis mprF	aminoglycoside__aadA3	beta_lactam__ACT-17	beta_lactam__ACT-2	fosfomycin__FosA	multidrug__acrE	multidrug__MexF	multidrug__MexA	aminoglycoside__amrB	multidrug__acrE	bacitracin__bacA	multidrug__OprM
bacitracin__bcrA	florfenicol__floR	aminoglycoside__aadA5	beta_lactam__ACT-18	beta_lactam__ACT-22	macrolide-lincosamide-streptogramin__macA	multidrug__acrF	multidrug__MuxB	multidrug__MexB	bacitracin__bacA	multidrug__acrF	bacitracin__bcrA	multidrug__abcA
beta_lactam__ACT-12	fosfomycin__FosB	aminoglycoside__aadA8	beta_lactam__ACT-2	beta_lactam__ACT-27	macrolide-lincosamide-streptogramin__macB	multidrug__adeF	multidrug__MuxC	multidrug__MexC	bacitracin__bcrA	multidrug__emrA	beta_lactam__AER-1	multidrug__acrF
beta_lactam__ACT-28	macrolide-lincosamide-streptogramin__gimA	aminoglycoside__aadK	beta_lactam__ACT-20	beta_lactam__ACT-28	macrolide-lincosamide-streptogramin__vat(F)	multidrug__amrB	multidrug__OpmH	multidrug__MexD	beta_lactam__BcIII	multidrug__emrB	beta_lactam__AIM-1	multidrug__adeF
beta_lactam__ACT-29	macrolide-lincosamide-streptogramin__lmrB	aminoglycoside__aadS	beta_lactam__ACT-22	beta_lactam__ACT-29	multidrug__Enterobacter cloacae acrA	multidrug__bpeF	multidrug__OprM	multidrug__MexE	beta_lactam__Bla1	multidrug__emrD	beta_lactam__BJP-1	multidrug__amrB
beta_lactam__BcIII	macrolide-lincosamide-streptogramin__macA	aminoglycoside__amrA	beta_lactam__ACT-27	beta_lactam__ACT-30	multidrug__Escherichia coli acrA	multidrug__ceoB	multidrug__OprN	multidrug__MexF	beta_lactam__FEZ-1	multidrug__mdtF	beta_lactam__BPU-1	multidrug__ceoB
beta_lactam__Bla1	macrolide-lincosamide-streptogramin__macB	aminoglycoside__amrB	beta_lactam__ACT-28	beta_lactam__ACT-38	multidrug__Escherichia coli mdfA	multidrug__emrA	multidrug__acrE	multidrug__MuxB	beta_lactam__JOHN-1	multidrug__mdtK	beta_lactam__Bla1	multidrug__emrA
beta_lactam__Burkholderia pseudomallei Omp38	macrolide-lincosamide-streptogramin__ole(C)	antibacterial_fatty_acid__farA	beta_lactam__ACT-29	beta_lactam__ACT-4	multidrug__Klebsiella pneumoniae acrA	multidrug__emrB	multidrug__acrF	multidrug__MuxC	beta_lactam__KHM-1	multidrug__msbA	beta_lactam__Burkholderia pseudomallei Omp38	multidrug__emrB
beta_lactam__FEZ-1	macrolide-lincosamide-streptogramin__oleD	bacitracin__bacA	beta_lactam__ACT-30	beta_lactam__ACT-6	multidrug__MexA	multidrug__emrD	multidrug__adeF	multidrug__OpmB	beta_lactam__LRA-12	multidrug__sdeY	beta_lactam__EXO beta-lactamase	multidrug__mdsB
beta_lactam__Klebsiella pneumoniae OmpK37	macrolide-lincosamide-streptogramin__vmlR	bacitracin__bcrA	beta_lactam__ACT-4	beta_lactam__ACT-9	multidrug__MexB	multidrug__mdtF	multidrug__amrB	multidrug__OpmH	beta_lactam__LRA-17	multidrug__smeE	beta_lactam__Klebsiella pneumoniae OmpK37	multidrug__mdtE
beta_lactam__OCH-1	multidrug__Klebsiella pneumoniae acrA	beta_lactam__ACT-12	beta_lactam__ACT-6	beta_lactam__CFE-1	multidrug__MexC	multidrug__mdtK	multidrug__bpeF	multidrug__OprM	beta_lactam__LRA-19	multidrug__tolC	beta_lactam__LRA-19	multidrug__mdtF
beta_lactam__blaF	multidrug__MexA	beta_lactam__ACT-22	beta_lactam__ACT-8	beta_lactam__CMH-1	multidrug__MexD	multidrug__mexK	multidrug__ceoB	multidrug__OprN	beta_lactam__OXA-50	other_peptide_antibiotics__ArnT	beta_lactam__TER-2	multidrug__mdtH
chloramphenicol__Agrobacterium fabrum chloramphenicol acetyltransferase	multidrug__MexB	beta_lactam__ACT-28	beta_lactam__ACT-9	beta_lactam__CMY-100	multidrug__MexE	multidrug__mexN	multidrug__emrA	multidrug__ParS	beta_lactam__OXA-926	other_peptide_antibiotics__microcin efflux pumu gene yojI	beta_lactam__VIM-1	multidrug__mdtK
chloramphenicol__Streptomyces lividans cmlR	multidrug__MexC	beta_lactam__ACT-29	beta_lactam__ADC-13	beta_lactam__CMY-115	multidrug__MexF	multidrug__mexW	multidrug__emrB	multidrug__PmpM	beta_lactam__PEDO-3	polymyxin__arnA	beta_lactam__blaF	multidrug__mexK
chloramphenicol__catB11	multidrug__MexD	beta_lactam__ACT-9	beta_lactam__ADC-44	beta_lactam__CMY-26	multidrug__MuxB	multidrug__msbA	multidrug__emrK	multidrug__abcA	beta_lactam__PLN-1	polymyxin__pmrF	chloramphenicol__Streptomyces lividans cmlR	multidrug__mexN
chloramphenicol__catB3	multidrug__MexE	beta_lactam__BKC-1	beta_lactam__ADC-8	beta_lactam__CMY-34	multidrug__MuxC	multidrug__oprC	multidrug__mdsB	multidrug__acrE	beta_lactam__SMB-1	polymyxin__rosA	chloramphenicol__catB11	multidrug__msbA
chloramphenicol__cmlA5	multidrug__MexF	beta_lactam__Burkholderia pseudomallei Omp38	beta_lactam__CFE-1	beta_lactam__CMY-42	multidrug__OpmH	multidrug__oqxB	multidrug__mdtE	multidrug__acrF	beta_lactam__VIM-1	polymyxin__rosB	defensin__Bacillus subtilis mprF	multidrug__oprC
chloramphenicol__cmlv	multidrug__MuxB	beta_lactam__CFE-1	beta_lactam__CMH-1	beta_lactam__CMY-59	multidrug__OprM	multidrug__sdeY	multidrug__mdtF	multidrug__adeF	chloramphenicol__Agrobacterium fabrum chloramphenicol acetyltransferase	rifamycin__iri	florfenicol__floR	multidrug__oqxA
chloramphenicol__cmx	multidrug__MuxC	beta_lactam__CMY-13	beta_lactam__CMY-26	beta_lactam__CMY-70	multidrug__OprN	multidrug__smeE	multidrug__mexJ	multidrug__amrB	chloramphenicol__Streptomyces lividans cmlR	tetracycline__tet(34)	fosfomycin__Acinetobacter baumannii AbaF	multidrug__oqxB
defensin__Bacillus subtilis mprF	multidrug__OprM	beta_lactam__CMY-59	beta_lactam__CMY-34	beta_lactam__CMY-72	multidrug__Other_major_facilitator_superfamily_transporter	multidrug__tolC	multidrug__mexK	multidrug__bpeF	chloramphenicol__catB11	macrolide-lincosamide-streptogramin__macB	fosfomycin__FosB	multidrug__sdeY
defensin__Brucella suis mprF	multidrug__Other_major_facilitator_superfamily_transporter	beta_lactam__CMY-77	beta_lactam__CMY-70	beta_lactam__CMY-82	multidrug__abcA	mupirocin__Bifidobacteria intrinsic ileS conferring resistance to mupirocin	multidrug__mexN	multidrug__ceoB	chloramphenicol__catB2	multidrug__mexK	macrolide-lincosamide-streptogramin__LlmA 23S ribosomal RNA methyltransferase	multidrug__smeE
florfenicol__floR	multidrug__acrE	beta_lactam__CMY-82	beta_lactam__CMY-77	beta_lactam__CMY-84	multidrug__abeM	novobiocin__novA	multidrug__mexQ	multidrug__emrA	defensin__Bacillus subtilis mprF	mupirocin__Bifidobacteria intrinsic ileS conferring resistance to mupirocin	macrolide-lincosamide-streptogramin__LpeB	multidrug__tolC
fosfomycin__Acinetobacter baumannii AbaF	multidrug__acrF	beta_lactam__GIL-1	beta_lactam__CTX-M-10	beta_lactam__DHA-12	multidrug__acrE	polymyxin__arnA	multidrug__mexW	multidrug__emrB	florfenicol__floR	aminoglycoside__aadA	macrolide-lincosamide-streptogramin__erm(A)	mupirocin__Bifidobacteria intrinsic ileS conferring resistance to mupirocin
fosfomycin__FosA	multidrug__adeF	beta_lactam__GPC-1	beta_lactam__CTX-M-124	beta_lactam__ERP-1	multidrug__acrF	polymyxin__pmrF	multidrug__msbA	multidrug__emrK	fosfomycin__FosB	aminoglycoside__aadA16	macrolide-lincosamide-streptogramin__erm(T)	novobiocin__novA
fosfomycin__FosB	multidrug__amrB	beta_lactam__JOHN-1	beta_lactam__CTX-M-95	beta_lactam__Escherichia coli ampC	multidrug__adeF	polymyxin__rosA	multidrug__mtrD	multidrug__mdsB	macrolide-lincosamide-streptogramin__LlmA 23S ribosomal RNA methyltransferase	multidrug__Klebsiella pneumoniae KpnG	macrolide-lincosamide-streptogramin__erm(Y)	other_peptide_antibiotics__ArnT
fosfomycin__FosM2	multidrug__blt	beta_lactam__Klebsiella pneumoniae OmpK37	beta_lactam__DHA-1	beta_lactam__FONA-6	multidrug__amrB	polymyxin__rosB	multidrug__opcM	multidrug__mdtF	macrolide-lincosamide-streptogramin__LpeB	multidrug__adeF	macrolide-lincosamide-streptogramin__gimA	other_peptide_antibiotics__microcin efflux pumu gene yojI
macrolide-lincosamide-streptogramin__LlmA 23S ribosomal RNA methyltransferase	multidrug__bmr	beta_lactam__L1 beta-lactamase	beta_lactam__DHA-12	beta_lactam__GIL-1	multidrug__bpeF	polymyxin__ugd	multidrug__oprA	multidrug__mexJ	macrolide-lincosamide-streptogramin__clbA	multidrug__mexW	macrolide-lincosamide-streptogramin__lmrB	polymyxin__arnA
macrolide-lincosamide-streptogramin__LpeB	multidrug__bpeF	beta_lactam__MIR-14	beta_lactam__ERP-1	beta_lactam__Klebsiella pneumoniae OmpK37	multidrug__ceoB	tetracycline__tetA(48)	multidrug__oprC	multidrug__mexK	macrolide-lincosamide-streptogramin__lmrB	polymyxin__ugd	macrolide-lincosamide-streptogramin__lnu(H)	polymyxin__pmrF
macrolide-lincosamide-streptogramin__emtA	multidrug__ceoB	beta_lactam__OCH-1	beta_lactam__Escherichia coli ampC	beta_lactam__MIR-14	multidrug__emrA	tetracycline__tetB(48)	multidrug__oqxB	multidrug__mexN	macrolide-lincosamide-streptogramin__lsa(B)	quinolone__Acinetobacter baumannii AbaQ	macrolide-lincosamide-streptogramin__lsa(B)	polymyxin__rosA
macrolide-lincosamide-streptogramin__erm(D)	multidrug__efpA	beta_lactam__OCH-2	beta_lactam__Klebsiella pneumoniae OmpK37	beta_lactam__MIR-23	multidrug__emrB	fosfomycin__FosB	multidrug__sdeY	multidrug__mexQ	macrolide-lincosamide-streptogramin__macA	tetracycline__tetB(48)	macrolide-lincosamide-streptogramin__macA	polymyxin__rosB
macrolide-lincosamide-streptogramin__erm(Y)	multidrug__emrA	beta_lactam__OCH-3	beta_lactam__L1 beta-lactamase	beta_lactam__ORN-1	multidrug__emrD	multidrug__Escherichia coli acrA	multidrug__smeE	multidrug__mexW	macrolide-lincosamide-streptogramin__macB		macrolide-lincosamide-streptogramin__macB	rifamycin__iri
macrolide-lincosamide-streptogramin__lmrB	multidrug__emrB	beta_lactam__OCH-6	beta_lactam__MIR-14	beta_lactam__ORN-2	multidrug__emrK	multidrug__Klebsiella pneumoniae acrA	mupirocin__Bifidobacteria intrinsic ileS conferring resistance to mupirocin	multidrug__msbA	macrolide-lincosamide-streptogramin__mel		macrolide-lincosamide-streptogramin__mel	tetracycline__tet(34)
macrolide-lincosamide-streptogramin__lnu(H)	multidrug__emrK	beta_lactam__OCH-8	beta_lactam__ORN-4	beta_lactam__ORN-4	multidrug__mdsB	multidrug__OprM	other_peptide_antibiotics__ArnT	multidrug__mtrD	macrolide-lincosamide-streptogramin__mph(K)		macrolide-lincosamide-streptogramin__mph(K)	tetracycline__tetA(48)
macrolide-lincosamide-streptogramin__macA	multidrug__mdsB	beta_lactam__OXA-114a	beta_lactam__ORN-5	beta_lactam__ORN-5	multidrug__mdtE	multidrug__PmpM	polymyxin__arnA	multidrug__opcM	macrolide-lincosamide-streptogramin__vat(F)		macrolide-lincosamide-streptogramin__ole(C)	aminoglycoside__APH(6)-Id
macrolide-lincosamide-streptogramin__macB	multidrug__mdtF	beta_lactam__OXA-153	beta_lactam__ORN-6	beta_lactam__ORN-6	multidrug__mdtF	multidrug__efpA	polymyxin__pmrF	multidrug__oprA	macrolide-lincosamide-streptogramin__vmlR		macrolide-lincosamide-streptogramin__oleD	beta_lactam__RAHN-1
macrolide-lincosamide-streptogramin__mel	multidrug__mdtH	beta_lactam__OXA-158	beta_lactam__OXA-212	beta_lactam__Other class C beta-lactamase	multidrug__mdtH	multidrug__mdsB	polymyxin__rosA	multidrug__oprC	multidrug__MexA		macrolide-lincosamide-streptogramin__vat(F)	beta_lactam__Sed1 beta-lactamase
macrolide-lincosamide-streptogramin__mph(K)	multidrug__mdtK	beta_lactam__OXA-443	beta_lactam__OXA-304	beta_lactam__PLA-2a	multidrug__mdtK	multidrug__mdtE	polymyxin__rosB	multidrug__oqxB	multidrug__MexB		macrolide-lincosamide-streptogramin__vga(E) Staphylococcus cohnii	macrolide-lincosamide-streptogramin__macA
macrolide-lincosamide-streptogramin__ole(C)	multidrug__mdtL	beta_lactam__OXA-919	beta_lactam__OXA-305	beta_lactam__RAHN-1	multidrug__mdtL	multidrug__mdtH	polymyxin__ugd	multidrug__sdeY	multidrug__MexD		macrolide-lincosamide-streptogramin__vmlR	multidrug__MexA
macrolide-lincosamide-streptogramin__vat(B)	multidrug__mdtM	beta_lactam__OXA-926	beta_lactam__OXY-1-4	beta_lactam__RAHN-2	multidrug__mexK	multidrug__mdtL	sulfonamide__sul1	multidrug__smeD	multidrug__MexE		multidrug__MexA	multidrug__abeM
macrolide-lincosamide-streptogramin__vat(F)	multidrug__mexJ	beta_lactam__PRC-1	beta_lactam__RAHN-1	beta_lactam__SPR-1	multidrug__mexN	multidrug__mexQ	tetracycline__tet(42)	multidrug__smeE	multidrug__MexF		multidrug__MexB	multidrug__emrD
macrolide-lincosamide-streptogramin__vga(E)	multidrug__mexK	beta_lactam__SGM-1	beta_lactam__SRT-2	beta_lactam__SRT-2	multidrug__mexQ	other_peptide_antibiotics__ArnT	tetracycline__tetA(48)	multidrug__tolC	multidrug__MuxB		multidrug__MexD	multidrug__mexQ
macrolide-lincosamide-streptogramin__vga(E) Staphylococcus cohnii	multidrug__mexN	beta_lactam__SGM-4	beta_lactam__Yrc-1	beta_lactam__Sed1 beta-lactamase	multidrug__mexW	other_peptide_antibiotics__microcin efflux pumu gene yojI	tetracycline__tetB(48)	novobiocin__novA	multidrug__MuxC		multidrug__MexE	multidrug__mexW
macrolide-lincosamide-streptogramin__vmlR	multidrug__mexQ	beta_lactam__SGM-5	defensin__Brucella suis mprF	beta_lactam__TER-1	multidrug__msbA	polymyxin__eptA	beta_lactam__ACT-28	other_peptide_antibiotics__microcin efflux pumu gene yojI	multidrug__OpmH		multidrug__MexF	polymyxin__eptA
multidrug__Enterobacter cloacae acrA	multidrug__mexW	beta_lactam__TER-2	florfenicol__floR	beta_lactam__TER-2	multidrug__mtrD	quinolone__Acinetobacter baumannii AbaQ	beta_lactam__CMY-59	pleuromutilin_tiamulin__TaeA	multidrug__OprM		multidrug__MuxB	polymyxin__ugd
multidrug__Escherichia coli acrA	multidrug__msbA	beta_lactam__blaF	fosfomycin__Acinetobacter baumannii AbaF	beta_lactam__Yrc-1	multidrug__oprA	rifamycin__rphB	beta_lactam__CMY-82	polymyxin__arnA	multidrug__OprN		multidrug__MuxC	quinolone__QnrE1
multidrug__Escherichia coli mdfA	multidrug__mtrD	chloramphenicol__Agrobacterium fabrum chloramphenicol acetyltransferase	fosfomycin__FosA	chloramphenicol__cmx	multidrug__oprC	sulfonamide__sul1	beta_lactam__Klebsiella pneumoniae OmpK37	polymyxin__pmrF	multidrug__Other_major_facilitator_superfamily_transporter		multidrug__OpmH	quinolone__QnrE2
multidrug__Klebsiella pneumoniae acrA	multidrug__opcM	chloramphenicol__Pseudomonas aeruginos catB7	fosfomycin__FosA2	fosfomycin__Acinetobacter baumannii AbaF	multidrug__oqxA	aminoglycoside__APH(3'')-Ib	beta_lactam__OXA-152	polymyxin__rosA	multidrug__ParS		multidrug__OprM	rifamycin__RbpA
multidrug__MexA	multidrug__oprA	chloramphenicol__Streptomyces lividans cmlR	fosfomycin__FosA5	fosfomycin__FosA	multidrug__oqxB	aminoglycoside__aadA	beta_lactam__OXA-153	polymyxin__rosB	multidrug__RanA		multidrug__OprN	tetracycline__tetB(48)
multidrug__MexB	multidrug__oprC	chloramphenicol__catB11	fosfomycin__FosA6	fosfomycin__FosA2	multidrug__qacEdelta1	beta_lactam__ACT-12	beta_lactam__OXA-158	quinolone__Acinetobacter baumannii AbaQ	multidrug__RanB		multidrug__Other_major_facilitator_superfamily_transporter	aminoglycoside__APH(3'')-Ib
multidrug__MexC	multidrug__oqxB	chloramphenicol__catB2	fosfomycin__FosA7	fosfomycin__FosA3	multidrug__sdeY	beta_lactam__ACT-29	florfenicol__floR	sulfonamide__sul1	multidrug__abcA		multidrug__RanA	beta_lactam__FONA-6
multidrug__MexD	multidrug__sdeY	chloramphenicol__catB8	macrolide-lincosamide-streptogramin__lnu(A)	fosfomycin__FosA5	multidrug__smeE	fosfomycin__FosA	fosfomycin__FosA	tetracycline__tet(43)	multidrug__acrF		multidrug__abcA	macrolide-lincosamide-streptogramin__lmrC
multidrug__MexE	multidrug__smeD	chloramphenicol__cmlv	macrolide-lincosamide-streptogramin__macA	fosfomycin__FosA6	multidrug__smeF	macrolide-lincosamide-streptogramin__macA	macrolide-lincosamide-streptogramin__ole(C)	tetracycline__tetA(48)	multidrug__adeF		multidrug__acrF	macrolide-lincosamide-streptogramin__oleD
multidrug__MexF	multidrug__smeE	chloramphenicol__cmx	macrolide-lincosamide-streptogramin__macB	fosfomycin__FosA7	multidrug__tolC	macrolide-lincosamide-streptogramin__vat(F)	multidrug__Enterobacter cloacae acrA	tetracycline__tetB(48)	multidrug__amrB		multidrug__adeF	multidrug__OpmH
multidrug__MuxB	multidrug__tap	defensin__Brucella suis mprF	macrolide-lincosamide-streptogramin__vat(F)	macrolide-lincosamide-streptogramin__lnu(A)	other_peptide_antibiotics__ArnT	multidrug__Enterobacter cloacae acrA	multidrug__Escherichia coli acrA	vancomycin__vanA	multidrug__blt		multidrug__amrB	multidrug__OprN
multidrug__MuxC	multidrug__tolC	florfenicol__floR	multidrug__Acinetobacter baumannii AmvA	macrolide-lincosamide-streptogramin__macA	other_peptide_antibiotics__microcin efflux pumu gene yojI	multidrug__mexJ	multidrug__Escherichia coli mdfA	vancomycin__vanI	multidrug__bmr		multidrug__blt	multidrug__acrE
multidrug__OpmH	mupirocin__Bifidobacteria intrinsic ileS conferring resistance to mupirocin	fosfomycin__Acinetobacter baumannii AbaF	multidrug__Enterobacter cloacae acrA	macrolide-lincosamide-streptogramin__macB	polymyxin__arnA	multidrug__mtrD	multidrug__Klebsiella pneumoniae acrA	aminoglycoside__AAC(3)-IIIc	multidrug__bpeF		multidrug__bmr	multidrug__adeI
multidrug__OprM	novobiocin__novA	fosfomycin__FosA	multidrug__Escherichia coli acrA	macrolide-lincosamide-streptogramin__vat(F)	polymyxin__eptA	multidrug__opcM	multidrug__OpmB	aminoglycoside__APH(3')-IIb	multidrug__ceoB		multidrug__bpeF	multidrug__bpeF
multidrug__Other_major_facilitator_superfamily_transporter	other_peptide_antibiotics__ArnT	fosfomycin__FosA2	multidrug__Escherichia coli emrE	multidrug__Acinetobacter baumannii AmvA	polymyxin__pmrF	rifamycin__rphA	multidrug__PmpM	aminoglycoside__APH(3')-IIc	multidrug__efrB		multidrug__ceoB	multidrug__efpA
multidrug__RanA	other_peptide_antibiotics__microcin efflux pumu gene yojI	fosfomycin__FosB	multidrug__Escherichia coli mdfA	multidrug__Enterobacter cloacae acrA	polymyxin__rosA	tetracycline__tet(33)	multidrug__abcA	aminoglycoside__APH(6)-Id	multidrug__emrA		multidrug__efpA	multidrug__mdsC
multidrug__abcA	polymyxin__arnA	macrolide-lincosamide-streptogramin__LlmA 23S ribosomal RNA methyltransferase	multidrug__Klebsiella pneumoniae KpnH	multidrug__Escherichia coli acrA	polymyxin__rosB	tetracycline__tet(43)	multidrug__adeH	aminoglycoside__aadA2	multidrug__emrB		multidrug__efrA	multidrug__smeF
multidrug__acrE	polymyxin__eptA	macrolide-lincosamide-streptogramin__LpeB	multidrug__Klebsiella pneumoniae acrA	multidrug__Escherichia coli mdfA	polymyxin__ugd	tetracycline__tet(G)	multidrug__emrD	aminoglycoside__aadA8	multidrug__emrK		multidrug__efrB	quinolone__lfrA
multidrug__acrF	polymyxin__pmrF	macrolide-lincosamide-streptogramin__emtA	multidrug__MexA	multidrug__Klebsiella pneumoniae KpnH	quinolone__Acinetobacter baumannii AbaQ		multidrug__mdsC	aminoglycoside__aadS	multidrug__mdsB		multidrug__emrA	rifamycin__arr-1
multidrug__adeF	polymyxin__rosA	macrolide-lincosamide-streptogramin__erm(46)	multidrug__MexB	multidrug__Klebsiella pneumoniae acrA	sulfonamide__sul1		multidrug__mdtH	aminoglycoside__amrA	multidrug__mdtF		multidrug__emrB	tetracycline__tet(V)
multidrug__adeH	polymyxin__rosB	macrolide-lincosamide-streptogramin__lnu(H)	multidrug__MexC	multidrug__MexA	tetracycline__tet(34)		multidrug__mdtK	antibacterial_fatty_acid__farA	multidrug__mexJ		multidrug__emrK
multidrug__amrB	polymyxin__ugd	macrolide-lincosamide-streptogramin__lsa(B)	multidrug__MexD	multidrug__MexB	aminoglycoside__aadA12		multidrug__mdtL	bacitracin__bcrA	multidrug__mexK		multidrug__mdsB
multidrug__blt	rifamycin__RbpA	macrolide-lincosamide-streptogramin__macA	multidrug__MexE	multidrug__MexC	beta_lactam__OXA-443		multidrug__oqxA	beta_lactam__ACT-28	multidrug__mexN		multidrug__mdtF
multidrug__bmr	rifamycin__arr-1	macrolide-lincosamide-streptogramin__macB	multidrug__MexF	multidrug__MexD	fosfomycin__Acinetobacter baumannii AbaF		multidrug__smeD	beta_lactam__ACT-29	multidrug__mexQ		multidrug__mexK
multidrug__bpeF	rifamycin__iri	macrolide-lincosamide-streptogramin__ole(C)	multidrug__MuxB	multidrug__MexE	multidrug__Klebsiella pneumoniae KpnH		multidrug__smeF	beta_lactam__ACT-9	multidrug__mexW		multidrug__mexN
multidrug__ceoB	rifamycin__rphA	multidrug__Enterobacter cloacae acrA	multidrug__MuxC	multidrug__MexF	multidrug__OprJ		multidrug__tolC	beta_lactam__BKC-1	multidrug__msbA		multidrug__mexQ
multidrug__efpA	rifamycin__rphB	multidrug__Escherichia coli acrA	multidrug__OpmB	multidrug__MuxA	multidrug__PmpM		novobiocin__novA	beta_lactam__Burkholderia pseudomallei Omp38	multidrug__mtrD		multidrug__mexW
multidrug__efrB	sulfonamide__sul1	multidrug__Escherichia coli emrE	multidrug__OpmH	multidrug__MuxB	multidrug__adeI		other_peptide_antibiotics__microcin efflux pumu gene yojI	beta_lactam__CAU-1	multidrug__oprC		multidrug__msbA
multidrug__emrA	sulfonamide__sul2	multidrug__Escherichia coli mdfA	multidrug__OprJ	multidrug__MuxC	multidrug__mexJ		polymyxin__eptA	beta_lactam__CME-1	multidrug__oqxB		multidrug__mtrD
multidrug__emrB	tetracenomycin_C__tcmA	multidrug__Klebsiella pneumoniae acrA	multidrug__OprM	multidrug__OpmH	mupirocin__Bifidobacteria intrinsic ileS conferring resistance to mupirocin		quinolone__Acinetobacter baumannii AbaQ	beta_lactam__GPC-1	multidrug__qacE		multidrug__opcM
multidrug__emrD	tetracycline__otr(A)	multidrug__MexA	multidrug__OprN	multidrug__OprM	quinolone__QnrD1		rifamycin__iri	beta_lactam__IND-14	multidrug__qacEdelta1		multidrug__oprC
multidrug__emrK	tetracycline__tet(30)	multidrug__MexB	multidrug__Other_major_facilitator_superfamily_transporter	multidrug__OprN	tetracycline__tet(K)		rifamycin__rphB	beta_lactam__IND-3	multidrug__sdeY		multidrug__oqxB
multidrug__mdsB	tetracycline__tet(33)	multidrug__MexC	multidrug__ParS	multidrug__Other_major_facilitator_superfamily_transporter	aminoglycoside__aadA2		tetracenomycin_C__tcmA	beta_lactam__JOHN-1	multidrug__smeD		multidrug__qacEdelta1
multidrug__mdtE	tetracycline__tet(42)	multidrug__MexD	multidrug__PmpM	multidrug__PmpM	aminoglycoside__aadA3		tetracycline__tet(30)	beta_lactam__Klebsiella pneumoniae OmpK37	multidrug__smeE		multidrug__sdeY
multidrug__mdtF	tetracycline__tet(43)	multidrug__MexE	multidrug__abcA	multidrug__abcA	aminoglycoside__aadA8		tetracycline__tet(G)	beta_lactam__L1 beta-lactamase	multidrug__tolC		multidrug__smeD
multidrug__mdtH	tetracycline__tet(G)	multidrug__MexF	multidrug__abeM	multidrug__abeM	beta_lactam__ACT-17		aminoglycoside__APH(3')-IIc	beta_lactam__LRA-1	multidrug__ykkC		multidrug__smeE
multidrug__mdtK	tetracycline__tet(L)	multidrug__MuxB	multidrug__acrE	multidrug__acrE	beta_lactam__ACT-30		aminoglycoside__aadA16	beta_lactam__LRA-10	multidrug__ykkD		multidrug__smeF
multidrug__mdtL	tetracycline__tet(V)	multidrug__MuxC	multidrug__acrF	multidrug__acrF	beta_lactam__ACT-4		beta_lactam__ACT-13	beta_lactam__OCH-1	mupirocin__Bifidobacteria intrinsic ileS conferring resistance to mupirocin		multidrug__tap
multidrug__mdtM	tetracycline__tet(Z)	multidrug__OpmH	multidrug__adeF	multidrug__adeF	beta_lactam__ACT-9		beta_lactam__ACT-29	beta_lactam__OCH-2	mupirocin__mupB		multidrug__tolC
multidrug__mexK	tetracycline__tetA(48)	multidrug__OprJ	multidrug__adeH	multidrug__adeI	beta_lactam__ADC-15		beta_lactam__ACT-9	beta_lactam__OCH-3	novobiocin__novA		mupirocin__Bifidobacteria intrinsic ileS conferring resistance to mupirocin
multidrug__mexN	tetracycline__tetB(48)	multidrug__OprM	multidrug__adeI	multidrug__amrB	beta_lactam__MIR-23		beta_lactam__BKC-1	beta_lactam__OCH-4	pleuromutilin_tiamulin__TaeA		novobiocin__novA
multidrug__mexQ	vancomycin__vanA	multidrug__OprN	multidrug__amrB	multidrug__bpeF	beta_lactam__MIR-6		beta_lactam__CFE-1	beta_lactam__OCH-7	polymyxin__arnA		pleuromutilin_tiamulin__TaeA
multidrug__mexW	vancomycin__vanXO	multidrug__OprZ	multidrug__bpeF	multidrug__ceoB	beta_lactam__MIR-9		beta_lactam__CMY-100	beta_lactam__OCH-8	polymyxin__rosA		polymyxin__arnA
multidrug__msbA	aminoglycoside__ANT(2'')-Ia	multidrug__Other_major_facilitator_superfamily_transporter	multidrug__ceoB	multidrug__emrA	beta_lactam__OXA-22		beta_lactam__GPC-1	beta_lactam__OXA-114a	polymyxin__rosB		polymyxin__rosA
multidrug__mtrD	aminoglycoside__ANT(6)-Ia	multidrug__PmpM	multidrug__efrA	multidrug__emrB	beta_lactam__OXA-60		beta_lactam__MIR-14	beta_lactam__OXA-151	polymyxin__ugd		polymyxin__rosB
multidrug__opcM	aminoglycoside__APH(6)-Ic	multidrug__RanA	multidrug__emrA	multidrug__emrD	beta_lactam__Yrc-1		beta_lactam__OCH-3	beta_lactam__OXA-18	quinolone__Acinetobacter baumannii AbaQ		polymyxin__ugd
multidrug__oprA	aminoglycoside__APH(6)-Id	multidrug__RanB	multidrug__emrB	multidrug__emrK	chloramphenicol__cmx		beta_lactam__OCH-4	beta_lactam__OXA-22	quinolone__norB		puromycin__puromycin resistance protein
multidrug__oprC	aminoglycoside__aad(6)	multidrug__abcA	multidrug__emrD	multidrug__emrY	fosfomycin__FosA7		beta_lactam__OCH-8	beta_lactam__OXA-459	quinolone__qepA		quinolone__norB
multidrug__oqxA	aminoglycoside__aadA12	multidrug__acrE	multidrug__emrK	multidrug__mdsB	macrolide-lincosamide-streptogramin__lnu(A)		beta_lactam__OXA-22	beta_lactam__OXA-62	rifamycin__arr-1		rifamycin__RbpA
multidrug__oqxB	aminoglycoside__aadA3	multidrug__acrF	multidrug__emrY	multidrug__mdtE	multidrug__OpmB		chloramphenicol__Agrobacterium fabrum chloramphenicol acetyltransferase	beta_lactam__OXA-919	rifamycin__iri		rifamycin__arr-1
multidrug__qacE	aminoglycoside__aadK	multidrug__adeF	multidrug__mdsB	multidrug__mdtF	multidrug__mexH		macrolide-lincosamide-streptogramin__vat(F)	beta_lactam__OXA-926	rifamycin__rphA		rifamycin__iri
multidrug__qacEdelta1	aminoglycoside__amrA	multidrug__amrB	multidrug__mdtE	multidrug__mdtH	multidrug__opmE		multidrug__Other_major_facilitator_superfamily_transporter	beta_lactam__PDC-10	rifamycin__rphB		rifamycin__rphA
multidrug__sdeY	beta_lactam__BKC-1	multidrug__bmr	multidrug__mdtF	multidrug__mdtK	multidrug__qacE		multidrug__mdtM	beta_lactam__PRC-1	sulfonamide__sul1		rifamycin__rphB
multidrug__smeD	beta_lactam__GPC-1	multidrug__bpeF	multidrug__mdtH	multidrug__mdtL	quinolone__QnrE1		rifamycin__rphA	beta_lactam__SGM-1	sulfonamide__sul2		sulfonamide__sul1
multidrug__smeE	beta_lactam__Klebsiella pneumoniae OmpK37	multidrug__ceoB	multidrug__mdtK	multidrug__mdtM	tetracycline__tet(L)		sulfonamide__sul2	beta_lactam__SGM-2	tetracenomycin_C__tcmA		sulfonamide__sul2
multidrug__smeF	beta_lactam__OCH-2	multidrug__efpA	multidrug__mdtL	multidrug__mdtN			tetracycline__otr(A)	beta_lactam__SGM-4	tetracycline__otr(A)		tetracenomycin_C__tcmA
multidrug__tap	beta_lactam__OXA-151	multidrug__emrA	multidrug__mdtM	multidrug__mdtO			tetracycline__tet(34)	beta_lactam__SGM-5	tetracycline__tet(43)		tetracycline__otr(A)
multidrug__tolC	beta_lactam__OXA-158	multidrug__emrB	multidrug__mdtN	multidrug__mdtP			tetracycline__tet(43)	beta_lactam__SGM-6	tetracycline__tet(56)		tetracycline__tet(30)
multidrug__ykkC	beta_lactam__OXA-22	multidrug__emrD	multidrug__mdtO	multidrug__mexK			tetracycline__tet(L)	chloramphenicol__Agrobacterium fabrum chloramphenicol acetyltransferase	tetracycline__tet(L)		tetracycline__tet(42)
mupirocin__Bifidobacteria intrinsic ileS conferring resistance to mupirocin	beta_lactam__SGM-1	multidrug__emrK	multidrug__mdtP	multidrug__mexN			tetracycline__tetX2	chloramphenicol__Pseudomonas aeruginos catB6	tetracycline__tet(M)		tetracycline__tet(43)
novobiocin__novA	beta_lactam__SGM-4	multidrug__mdsA	multidrug__mexJ	multidrug__mexP			vancomycin__vanXO	chloramphenicol__Pseudomonas aeruginos catB7	tetracycline__tetA(48)		tetracycline__tet(47)
other_peptide_antibiotics__ArnT	beta_lactam__blaF	multidrug__mdsB	multidrug__mexK	multidrug__mexQ				chloramphenicol__catB10	tetracycline__tetB(48)		tetracycline__tet(49)
other_peptide_antibiotics__microcin efflux pumu gene yojI	chloramphenicol__catB8	multidrug__mdsC	multidrug__mexN	multidrug__mexW				chloramphenicol__catB11	tunicamycin__tmrB		tetracycline__tet(50)
pleuromutilin_tiamulin__TaeA	chloramphenicol__cmlv	multidrug__mdtE	multidrug__mexQ	multidrug__msbA				chloramphenicol__catB2	vancomycin__vanA		tetracycline__tet(56)
polymyxin__arnA	defensin__Bacillus subtilis mprF	multidrug__mdtF	multidrug__mexW	multidrug__mtrD				chloramphenicol__catB3	vancomycin__vanF		tetracycline__tet(G)
polymyxin__eptA	fosfomycin__Acinetobacter baumannii AbaF	multidrug__mdtH	multidrug__msbA	multidrug__opmE				chloramphenicol__catB8	vancomycin__vanHF		tetracycline__tet(L)
polymyxin__pmrF	fosfomycin__FosA	multidrug__mdtK	multidrug__mtrD	multidrug__oprA				chloramphenicol__catB9	vancomycin__vanHO		tetracycline__tet(M)
polymyxin__rosA	macrolide-lincosamide-streptogramin__LlmA 23S ribosomal RNA methyltransferase	multidrug__mdtL	multidrug__opmD	multidrug__oprC				defensin__Brucella suis mprF	vancomycin__vanI		tetracycline__tet(V)
polymyxin__rosB	macrolide-lincosamide-streptogramin__emtA	multidrug__mdtM	multidrug__oprC	multidrug__oqxA				florfenicol__pp-flo	vancomycin__vanO		tetracycline__tet(X3)
polymyxin__ugd	macrolide-lincosamide-streptogramin__lsa(B)	multidrug__mexJ	multidrug__oqxA	multidrug__oqxB				fosfomycin__Acinetobacter baumannii AbaF	vancomycin__vanXI		tetracycline__tetA(48)
quinolone__lfrA	macrolide-lincosamide-streptogramin__mel	multidrug__mexK	multidrug__oqxB	multidrug__qacE				fosfomycin__FosA2	vancomycin__vanXO		tetracycline__tetB(48)
quinolone__mfpA	macrolide-lincosamide-streptogramin__mph(K)	multidrug__mexN	multidrug__qacEdelta1	multidrug__qacEdelta1				fosfomycin__FosA7	aminoglycoside__AAC(2')-IIa		tetracycline__tetX1
rifamycin__RbpA	macrolide-lincosamide-streptogramin__vat(F)	multidrug__mexQ	multidrug__sdeY	multidrug__sdeY				macrolide-lincosamide-streptogramin__LpeB	aminoglycoside__AAC(3)-IIe		tetracycline__tetX2
rifamycin__arr-1	macrolide-lincosamide-streptogramin__vga(E)	multidrug__mexW	multidrug__smeD	multidrug__smeD				macrolide-lincosamide-streptogramin__lnu(H)	aminoglycoside__AAC(6')-Ib'		vancomycin__vanA
rifamycin__iri	multidrug__Enterobacter cloacae acrA	multidrug__msbA	multidrug__smeE	multidrug__smeE				macrolide-lincosamide-streptogramin__lsa(B)	aminoglycoside__ANT(6)-Ia		vancomycin__vanHF
rifamycin__rphA	multidrug__Escherichia coli mdfA	multidrug__mtrD	multidrug__smeF	multidrug__smeF				macrolide-lincosamide-streptogramin__macA	aminoglycoside__ANT(9)-Ia		vancomycin__vanHO
rifamycin__rphB	multidrug__MuxA	multidrug__opcM	multidrug__tolC	multidrug__tolC				multidrug__Escherichia coli acrA	aminoglycoside__APH(9)-Ia		vancomycin__vanI
sulfonamide__sul1	multidrug__OpmH	multidrug__oprA	mupirocin__Bifidobacteria intrinsic ileS conferring resistance to mupirocin	mupirocin__Bifidobacteria intrinsic ileS conferring resistance to mupirocin				multidrug__Escherichia coli emrE	aminoglycoside__aadA22		vancomycin__vanO
sulfonamide__sul2	multidrug__RanA	multidrug__oprC	novobiocin__novA	novobiocin__novA				multidrug__Klebsiella pneumoniae acrA	beta_lactam__BJP-1		vancomycin__vanXI
tetracenomycin_C__tcmA	multidrug__adeH	multidrug__oqxA	other_peptide_antibiotics__ArnT	other_peptide_antibiotics__ArnT				multidrug__MuxA	beta_lactam__BPU-1		vancomycin__vanXO
tetracycline__otr(A)	multidrug__efrA	multidrug__oqxB	other_peptide_antibiotics__microcin efflux pumu gene yojI	other_peptide_antibiotics__microcin efflux pumu gene yojI				multidrug__OprJ	beta_lactam__Burkholderia pseudomallei Omp38		vancomycin__vanYA
tetracycline__tet(30)	multidrug__emrD	multidrug__qacEdelta1	pleuromutilin_tiamulin__TaeA	polymyxin__arnA				multidrug__OprZ	beta_lactam__CRD3-1		aminoglycoside__AAC(2')-Ib
tetracycline__tet(33)	multidrug__mdtE	multidrug__sdeY	polymyxin__arnA	polymyxin__eptA				multidrug__Other_major_facilitator_superfamily_transporter	beta_lactam__ESP-1		aminoglycoside__AAC(2')-Ic
tetracycline__tet(35)	multidrug__mexG	multidrug__smeD	polymyxin__eptA	polymyxin__mcr-8.1				multidrug__RanA	beta_lactam__GOB-16		aminoglycoside__AAC(3)-Ib
tetracycline__tet(41)	multidrug__oqxA	multidrug__smeE	polymyxin__pmrF	polymyxin__pmrF				multidrug__RanB	beta_lactam__HMB-1		aminoglycoside__AAC(6')-31
tetracycline__tet(42)	multidrug__qacE	multidrug__smeF	polymyxin__rosA	polymyxin__rosA				multidrug__efpA	beta_lactam__OCH-3		aminoglycoside__APH(6)-Ia
tetracycline__tet(43)	multidrug__qacEdelta1	multidrug__tap	polymyxin__rosB	polymyxin__rosB				multidrug__emrD	beta_lactam__OXA-29		aminoglycoside__APH(9)-Ia
tetracycline__tet(47)	multidrug__smeF	multidrug__tolC	polymyxin__ugd	polymyxin__ugd				multidrug__mdsA	chloramphenicol__Bacillus pumilus cat86		beta_lactam__CAU-1
tetracycline__tet(49)	multidrug__ykkC	mupirocin__Bifidobacteria intrinsic ileS conferring resistance to mupirocin	quinolone__Acinetobacter baumannii AbaQ	quinolone__QnrB11				multidrug__mdsC	chloramphenicol__catB10		beta_lactam__CPS-1
tetracycline__tet(C)	pleuromutilin_tiamulin__TaeA	mupirocin__mupB	quinolone__QnrB11	quinolone__QnrB12				multidrug__mdtE	chloramphenicol__catB3		beta_lactam__CRD3-1
tetracycline__tet(G)	pleuromutilin_tiamulin__msr(G)	novobiocin__novA	quinolone__QnrB12	quinolone__QnrB2				multidrug__mdtH	chloramphenicol__cmx		beta_lactam__FEZ-1
tetracycline__tet(L)	quinolone__lfrA	other_peptide_antibiotics__ArnT	quinolone__QnrE1	quinolone__QnrB22				multidrug__mdtK	chloramphenicol__fexA		beta_lactam__GPC-1
tetracycline__tet(M)	quinolone__mfpA	other_peptide_antibiotics__microcin efflux pumu gene yojI	quinolone__QnrE2	quinolone__QnrB25				multidrug__mdtL	fosfomycin__FosA		beta_lactam__LRA-17
tetracycline__tet(V)	quinolone__norB	pleuromutilin_tiamulin__TaeA	quinolone__norB	quinolone__QnrB27				multidrug__mdtM	macrolide-lincosamide-streptogramin__emtA		beta_lactam__PEDO-1
tetracycline__tet(X3)	tetracycline__tet(56)	pleuromutilin_tiamulin__msr(G)	rifamycin__iri	quinolone__QnrB31				multidrug__mexP	macrolide-lincosamide-streptogramin__erm(D)		beta_lactam__PLN-1
tetracycline__tet(Z)	tetracycline__tet(C)	polymyxin__arnA	rifamycin__rphB	quinolone__QnrB32				multidrug__oqxA	macrolide-lincosamide-streptogramin__erm(T)		chloramphenicol__Agrobacterium fabrum chloramphenicol acetyltransferase
tetracycline__tetA(48)	tetracycline__tet(M)	polymyxin__eptA	sulfonamide__sul1	quinolone__QnrB33				multidrug__pmrA	macrolide-lincosamide-streptogramin__erm(Y)		chloramphenicol__catB3
tetracycline__tetB(48)	tetracycline__tet(O)	polymyxin__pmrF	sulfonamide__sul2	quinolone__QnrB34				multidrug__smeA	macrolide-lincosamide-streptogramin__ole(C)		chloramphenicol__cmx
tetracycline__tetB(P)	tetracycline__tet(W)	polymyxin__rosA	tetracycline__tet(34)	quinolone__QnrB37				multidrug__smeF	macrolide-lincosamide-streptogramin__oleD		defensin__Brucella suis mprF
tetracycline__tetX1	tetracycline__tet(X3)	polymyxin__rosB	tetracycline__tet(39)	quinolone__QnrB4				mupirocin__Bifidobacteria intrinsic ileS conferring resistance to mupirocin	macrolide-lincosamide-streptogramin__vga(E) Staphylococcus cohnii		macrolide-lincosamide-streptogramin__erm(C)
tetracycline__tetX2	tetracycline__tetA(P)	polymyxin__ugd	tetracycline__tet(42)	quinolone__QnrB50				other_peptide_antibiotics__ArnT	multidrug__Enterobacter cloacae acrA		macrolide-lincosamide-streptogramin__erm(E)
tetracycline__tetX6	tetracycline__tetX2	quinolone__Acinetobacter baumannii AbaQ	tetracycline__tet(A)	quinolone__QnrB54				polymyxin__eptA	multidrug__Escherichia coli acrA		macrolide-lincosamide-streptogramin__erm(G)
tunicamycin__tmrB	vancomycin__vanB	quinolone__QnrB30	tetracycline__tet(C)	quinolone__QnrB55				polymyxin__mcr-8.1	multidrug__PmpM		macrolide-lincosamide-streptogramin__erm(O)
vancomycin__vanA	vancomycin__vanHO	quinolone__lfrA	tetracycline__tet(K)	quinolone__QnrB65				polymyxin__ugd	multidrug__efpA		macrolide-lincosamide-streptogramin__lmrC
vancomycin__vanHO	vancomycin__vanI	quinolone__norB	tetracycline__tetA(48)	quinolone__QnrB68				quinolone__QnrB30	multidrug__qacH		macrolide-lincosamide-streptogramin__lsa(E)
vancomycin__vanI	vancomycin__vanXF	rifamycin__RbpA	tetracycline__tetB(48)	quinolone__QnrB7				quinolone__QnrD1	pleuromutilin_tiamulin__msr(G)		macrolide-lincosamide-streptogramin__mgtA
vancomycin__vanO	vancomycin__vanXI	rifamycin__arr-1	aminoglycoside__AAC(6')-Iz	quinolone__QnrD1				quinolone__lfrA	quinolone__QepA4		macrolide-lincosamide-streptogramin__vat(H)
vancomycin__vanXF	aminoglycoside__AAC(2')-Ib	rifamycin__iri	aminoglycoside__ANT(3'')-IIc	quinolone__QnrE1				quinolone__qepA	rifamycin__RbpA		macrolide-lincosamide-streptogramin__vga(E)
vancomycin__vanXI	aminoglycoside__AAC(2')-Ic	rifamycin__rphA	aminoglycoside__APH(3')-Ia	quinolone__QnrE2				rifamycin__arr-1	rifamycin__arr-2		multidrug__Enterobacter cloacae acrA
vancomycin__vanXO	aminoglycoside__AAC(3)-IIIb	rifamycin__rphB	aminoglycoside__aadA16	sulfonamide__sul1				rifamycin__arr-3	rifamycin__arr-3		multidrug__MexC
aminoglycoside__AAC(3)-IIIb	aminoglycoside__AAC(3)-IIIc	streptothricin__SAT-2	aminoglycoside__aadA22	tetracycline__tet(34)				rifamycin__iri	sulfonamide__sul4		multidrug__RanB
aminoglycoside__ANT(2'')-Ia	aminoglycoside__APH(3')-IIIa	sulfonamide__sul1	aminoglycoside__aadA23	tetracycline__tet(A)				rifamycin__rphA	tetracycline__tet(35)		multidrug__acrE
aminoglycoside__ANT(4')-Ib	aminoglycoside__APH(6)-Ib	sulfonamide__sul2	aminoglycoside__aadA8b	tetracycline__tetA(48)				rifamycin__rphB	tetracycline__tet(41)		multidrug__emrD
aminoglycoside__APH(3')-IIIa	aminoglycoside__aadA13	tetracenomycin_C__tcmA	beta_lactam__ACT-10	aminoglycoside__APH(6)-Ic				streptothricin__SAT-2	tetracycline__tet(G)		multidrug__mdtE
aminoglycoside__APH(6)-Ia	aminoglycoside__aadA17	tetracycline__otr(A)	beta_lactam__ACT-15	aminoglycoside__aadA17				sulfonamide__sul2	tetracycline__tet(V)		multidrug__mdtK
aminoglycoside__APH(6)-Id	aminoglycoside__aadA22	tetracycline__tet(30)	beta_lactam__ACT-3	aminoglycoside__aadA23				tetracycline__tet(30)	vancomycin__vanHA		multidrug__mexJ
aminoglycoside__aad(6)	aminoglycoside__aadA23	tetracycline__tet(33)	beta_lactam__ACT-38	beta_lactam__ACT-13				tetracycline__tet(33)	aminoglycoside__AAC(3)-IIc		multidrug__ykkC
aminoglycoside__aadA16	aminoglycoside__aadS	tetracycline__tet(34)	beta_lactam__ADC-15	beta_lactam__ACT-15				tetracycline__tet(34)	aminoglycoside__AAC(3)-Ic		multidrug__ykkD
aminoglycoside__aadA17	beta_lactam__ACT-29	tetracycline__tet(36)	beta_lactam__ADC-16	beta_lactam__ACT-16				tetracycline__tet(41)	aminoglycoside__AAC(3)-Id		mupirocin__mupB
aminoglycoside__aadA22	beta_lactam__ACT-9	tetracycline__tet(42)	beta_lactam__ADC-19	beta_lactam__ACT-31				tetracycline__tet(42)	aminoglycoside__AAC(6')-Ib-cr		other_peptide_antibiotics__microcin efflux pumu gene yojI
aminoglycoside__aadA5	beta_lactam__Bla1	tetracycline__tet(43)	beta_lactam__ADC-21	beta_lactam__ACT-37				tetracycline__tet(A)	aminoglycoside__AAC(6')-Ib10		other_peptide_antibiotics__thiostrepton resistance gene tsnR
aminoglycoside__aadA8b	beta_lactam__OCH-3	tetracycline__tet(47)	beta_lactam__ADC-5	beta_lactam__ACT-8				tetracycline__tet(C)	aminoglycoside__AAC(6')-Ib7		polymyxin__pmrF
aminoglycoside__aadS	beta_lactam__OCH-4	tetracycline__tet(49)	beta_lactam__BUT-1	beta_lactam__ADC-44				tetracycline__tet(G)	aminoglycoside__AAC(6')-Ib9		quinolone__lfrA
beta_lactam__ACT-22	beta_lactam__OXA-152	tetracycline__tet(54)	beta_lactam__CMY-100	beta_lactam__BUT-1				tetracycline__tet(L)	aminoglycoside__APH(3')-IIb		quinolone__mfpA
beta_lactam__ACT-6	beta_lactam__SRT-2	tetracycline__tet(56)	beta_lactam__CMY-101	beta_lactam__CMY-101				tetracycline__tet(M)	aminoglycoside__aad(6)		rifamycin__arr-3
beta_lactam__BKC-1	bleomycin__bleomycin resistance protein	tetracycline__tet(A)	beta_lactam__CMY-13	beta_lactam__CMY-104				tetracycline__tet(V)	aminoglycoside__aadA11		tetracycline__tet(33)
beta_lactam__GPC-1	chloramphenicol__Streptomyces lividans cmlR	tetracycline__tet(C)	beta_lactam__CMY-39	beta_lactam__CMY-112				tetracycline__tet(X3)	aminoglycoside__aadA17		tetracycline__tet(41)
beta_lactam__LEN-41	chloramphenicol__catB2	tetracycline__tet(G)	beta_lactam__CMY-42	beta_lactam__CMY-37				tetracycline__tetX2	aminoglycoside__aadA21		tetracycline__tet(C)
beta_lactam__MIR-14	macrolide-lincosamide-streptogramin__erm(D)	tetracycline__tet(L)	beta_lactam__CMY-59	beta_lactam__CMY-4				vancomycin__vanXO	aminoglycoside__aadA24		tetracycline__tet(O)
beta_lactam__OCH-4	macrolide-lincosamide-streptogramin__lmrC	tetracycline__tet(M)	beta_lactam__CMY-64	beta_lactam__CMY-41					aminoglycoside__aadA4		tetracycline__tetA(60)
beta_lactam__OCH-8	macrolide-lincosamide-streptogramin__lnu(H)	tetracycline__tet(V)	beta_lactam__CMY-82	beta_lactam__CTX-M-3					aminoglycoside__aadA5		tetracycline__tetA(P)
beta_lactam__OXA-153	macrolide-lincosamide-streptogramin__mgtA	tetracycline__tet(X3)	beta_lactam__CMY-84	beta_lactam__CTX-M-9					antibacterial_fatty_acid__farA		tunicamycin__tmrB
beta_lactam__OXA-158	macrolide-lincosamide-streptogramin__msr(H)	tetracycline__tetA(48)	beta_lactam__CMY-93	beta_lactam__DHA-1					beta_lactam__AIM-1		vancomycin__vanD
beta_lactam__Rhodobacter sphaeroides ampC	macrolide-lincosamide-streptogramin__vat(B)	tetracycline__tetB(48)	beta_lactam__CMY-99	beta_lactam__DHA-16					beta_lactam__BCL-1		vancomycin__vanHA
beta_lactam__TER-2	multidrug__Escherichia coli acrA	tetracycline__tetX1	beta_lactam__CTX-M-2	beta_lactam__DHA-19					beta_lactam__BSU-1		vancomycin__vanJ
bleomycin__bleomycin resistance protein	multidrug__OprN	tetracycline__tetX2	beta_lactam__CTX-M-3	beta_lactam__DHA-20					beta_lactam__LUT-3		vancomycin__vanXA
chloramphenicol__catB8	multidrug__OprZ	vancomycin__vanA	beta_lactam__CTX-M-35	beta_lactam__DHA-22					beta_lactam__OCH-4		aminoglycoside__AAC(3)-IIIb
chloramphenicol__cmlA6	multidrug__PmpM	vancomycin__vanHO	beta_lactam__CTX-M-75	beta_lactam__DHA-6					beta_lactam__PEDO-1		aminoglycoside__AAC(3)-IIb
fosfomycin__FosA5	multidrug__RanB	vancomycin__vanI	beta_lactam__DHA-19	beta_lactam__L1 beta-lactamase					chloramphenicol__Pseudomonas aeruginos catB7		aminoglycoside__AAC(6')-IIc
macrolide-lincosamide-streptogramin__erm(F)	multidrug__abcA	vancomycin__vanO	beta_lactam__FONA-6	beta_lactam__LRG-1					chloramphenicol__catB8		aminoglycoside__AAC(6')-Ie-APH(2'')-Ia
macrolide-lincosamide-streptogramin__erm(O)	multidrug__efrB	vancomycin__vanXI	beta_lactam__GIL-1	beta_lactam__MIR-2					chloramphenicol__cmlA5		aminoglycoside__aadA12
macrolide-lincosamide-streptogramin__lmrC	streptothricin__SAT-4	vancomycin__vanXO	beta_lactam__JOHN-1	beta_lactam__ORN-3					fosfomycin__Acinetobacter baumannii AbaF		aminoglycoside__aadA2
macrolide-lincosamide-streptogramin__lnu(G)	tetracycline__tet(41)	aminoglycoside__APH(3')-IIIa	beta_lactam__LEN-6	beta_lactam__OXY-1-4					fosfomycin__FosM2		aminoglycoside__aadA23
macrolide-lincosamide-streptogramin__lsa(B)	tetracycline__tet(47)	aminoglycoside__APH(3')-IIb	beta_lactam__LRG-1	beta_lactam__RUB-1					macrolide-lincosamide-streptogramin__erm(G)		aminoglycoside__aadA8
macrolide-lincosamide-streptogramin__oleD	tetracycline__tet(A)	aminoglycoside__APH(6)-Ic	beta_lactam__MIR-2	beta_lactam__SRT-1					macrolide-lincosamide-streptogramin__linG		antibacterial_fatty_acid__farA
multidrug__OprN	tetracycline__tet(T)	aminoglycoside__aad(6)	beta_lactam__MIR-23	beta_lactam__TEM-1					macrolide-lincosamide-streptogramin__mph(B)		beta_lactam__BKC-1
multidrug__mexJ	tetracycline__tetB(P)	aminoglycoside__aadA10	beta_lactam__MIR-6	beta_lactam__TEM-147					macrolide-lincosamide-streptogramin__vga(A)		beta_lactam__BcIII
multidrug__qacH	tetracycline__tetX1	aminoglycoside__aadA13	beta_lactam__MIR-9	beta_lactam__TEM-57					macrolide-lincosamide-streptogramin__vga(E)		beta_lactam__CME-1
multidrug__ykkD	tunicamycin__tmrB	aminoglycoside__aadA16	beta_lactam__MOX-7	chloramphenicol__catA8					multidrug__Escherichia coli mdfA		beta_lactam__GOB-16
mupirocin__mupB	vancomycin__vanO	aminoglycoside__aadA21	beta_lactam__ORN-1	florfenicol__floR					multidrug__MexC		beta_lactam__JOHN-1
pleuromutilin_tiamulin__msr(G)		aminoglycoside__aadA22	beta_lactam__ORN-2	macrolide-lincosamide-streptogramin__lmrD					multidrug__efrA		beta_lactam__LRA-1
quinolone__QnrB30		aminoglycoside__aadA6/aadA10	beta_lactam__ORN-3	multidrug__Klebsiella pneumoniae KpnG					multidrug__mdtK		beta_lactam__LRA-10
quinolone__norB		aminoglycoside__aadA8b	beta_lactam__OXA-211	multidrug__adeH					multidrug__oqxA		beta_lactam__OXA-153
rifamycin__arr-2		beta_lactam__ACT-13	beta_lactam__OXA-229	multidrug__mexH					multidrug__smeF		beta_lactam__Rm3
rifamycin__rgt1438		beta_lactam__ACT-6	beta_lactam__OXA-230	multidrug__mexJ					multidrug__tap		beta_lactam__SMB-1
tetracycline__otr(C)		beta_lactam__ACT-8	beta_lactam__OXA-257	polymyxin__mcr-9.1					mupirocin__mupA		chloramphenicol__Pseudomonas aeruginos catB7
tetracycline__tet(34)		beta_lactam__CMY-100	beta_lactam__OXA-270	quinolone__Acinetobacter baumannii AbaQ					other_peptide_antibiotics__ArnT		chloramphenicol__catB10
tetracycline__tet(56)		beta_lactam__CMY-26	beta_lactam__OXA-274	quinolone__QnrB19					polymyxin__eptA		chloramphenicol__catB2
tetracycline__tet(A)		beta_lactam__CMY-46	beta_lactam__OXA-275	quinolone__QnrB30					polymyxin__mcr-5.2		chloramphenicol__cmlv
tetracycline__tet(K)		beta_lactam__CMY-63	beta_lactam__OXA-281	quinolone__QnrB44					polymyxin__pmrF		fosfomycin__FosM1
tetracycline__tet(X)		beta_lactam__FEZ-1	beta_lactam__OXA-309	quinolone__QnrB46					puromycin__puromycin resistance protein		macrolide-lincosamide-streptogramin__clcD
tetracycline__tet(X5)		beta_lactam__LMB-1	beta_lactam__OXA-330	quinolone__QnrB56					streptothricin__SAT-2		macrolide-lincosamide-streptogramin__emtA
trimethoprim__dfrA17		beta_lactam__MIR-23	beta_lactam__OXA-334	quinolone__QnrB61					tetracycline__tet(30)		macrolide-lincosamide-streptogramin__lnu(B)
vancomycin__vanF		beta_lactam__MIR-6	beta_lactam__OXA-348	quinolone__QnrB69					tetracycline__tet(50)		macrolide-lincosamide-streptogramin__lnu(G)
vancomycin__vanJ		beta_lactam__OCH-4	beta_lactam__OXA-373	quinolone__QnrB71					tetracycline__tet(C)		macrolide-lincosamide-streptogramin__mph(B)
aminoglycoside__AAC(6')-Ie-APH(2'')-Ia		beta_lactam__OCH-5	beta_lactam__OXA-427	quinolone__QnrB73					tetracycline__tetA(60)		macrolide-lincosamide-streptogramin__vat(B)
aminoglycoside__ANT(3'')-Ii-AAC(6')-IId fusion protein		beta_lactam__OCH-7	beta_lactam__OXA-542	quinolone__norB					tetracycline__tetA(P)		multidrug__Escherichia coli acrA
aminoglycoside__APH(2'')-If		beta_lactam__OXA-459	beta_lactam__OXA-664	tetracycline__tet(39)					tetracycline__tetX1		multidrug__Klebsiella pneumoniae acrA
aminoglycoside__APH(3'')-Ic		beta_lactam__OXA-62	beta_lactam__OXA-919	tetracycline__tet(41)					vancomycin__vanB		multidrug__MuxA
aminoglycoside__aadA13		beta_lactam__PLN-1	beta_lactam__PDC-10	tetracycline__tet(B)					vancomycin__vanD		multidrug__PmpM
aminoglycoside__aadA21		beta_lactam__SGM-2	beta_lactam__PLA-6	tetracycline__tet(C)					vancomycin__vanXF		multidrug__adeH
aminoglycoside__aadA24		beta_lactam__SGM-3	beta_lactam__RAHN-2	tetracycline__tet(K)							multidrug__oprA
aminoglycoside__aadA25		beta_lactam__SGM-6	beta_lactam__RUB-1	aminoglycoside__AAC(6')-Ic							multidrug__qacE
aminoglycoside__aadA6/aadA10		beta_lactam__SRT-2	beta_lactam__SPR-1	aminoglycoside__APH(3')-IIc							mupirocin__mupA
antibacterial_fatty_acid__farA		beta_lactam__TEM-147	beta_lactam__Sed1 beta-lactamase	aminoglycoside__aadA25							other_peptide_antibiotics__ArnT
beta_lactam__ACT-13		capO	beta_lactam__TER-1	beta_lactam__ACC-3							pleuromutilin_tiamulin__msr(I)
beta_lactam__ACT-30		chloramphenicol__Pseudomonas aeruginos catB6	beta_lactam__TER-2	beta_lactam__ACT-18							polymyxin__eptA
beta_lactam__ACT-38		chloramphenicol__catB10	beta_lactam__VIM-1	beta_lactam__ACT-20							quinolone__Acinetobacter baumannii AbaQ
beta_lactam__ACT-4		chloramphenicol__catB3	capO	beta_lactam__ADC-15							quinolone__qepA
beta_lactam__ACT-8		florfenicol__pp-flo	chloramphenicol__catB8	beta_lactam__ADC-22							sulfonamide__sul4
beta_lactam__ACT-9		macrolide-lincosamide-streptogramin__clbB	fosfomycin__FosA3	beta_lactam__CMA-2							tetracycline__otr(C)
beta_lactam__ALG6-1		macrolide-lincosamide-streptogramin__erm(O)	fosfomycin__FosA4	beta_lactam__CMY-45							tetracycline__tet(T)
beta_lactam__CMY-59		macrolide-lincosamide-streptogramin__lmrB	fosfomycin__FosB	beta_lactam__CMY-48							tetracycline__tetB(46)
beta_lactam__CRD3-1		macrolide-lincosamide-streptogramin__lmrC	macrolide-lincosamide-streptogramin__lmrD	beta_lactam__CMY-73							tetracycline__tetB(P)
beta_lactam__EXO beta-lactamase		macrolide-lincosamide-streptogramin__mef(B)	macrolide-lincosamide-streptogramin__lnu(H)	beta_lactam__CMY-99							tetracycline__tetX6
beta_lactam__LEN-21		macrolide-lincosamide-streptogramin__mel	multidrug__Klebsiella pneumoniae KpnG	beta_lactam__CTX-M-10							trimethoprim__dfrA3
beta_lactam__LRA-10		macrolide-lincosamide-streptogramin__vat(B)	multidrug__MuxA	beta_lactam__CTX-M-121							vancomycin__vanF
beta_lactam__MIR-23		macrolide-lincosamide-streptogramin__vat(F)	multidrug__RanA	beta_lactam__CTX-M-14							vancomycin__vanM
beta_lactam__OCH-2		macrolide-lincosamide-streptogramin__vga(E) Staphylococcus cohnii	multidrug__RanB	beta_lactam__CTX-M-95
beta_lactam__OCH-3		multidrug__MuxA	multidrug__abeS	beta_lactam__FONA-4
beta_lactam__OCH-5		multidrug__OpmB	multidrug__mdsC	beta_lactam__MIR-6
beta_lactam__OXA-151		multidrug__adeI	multidrug__mexP	beta_lactam__MIR-9
beta_lactam__OXA-22		multidrug__ceoA	multidrug__opmE	beta_lactam__OXA-212
beta_lactam__OXA-29		multidrug__efrA	multidrug__oprA	beta_lactam__OXA-275
beta_lactam__OXA-443		multidrug__efrB	multidrug__qacE	beta_lactam__OXA-443
beta_lactam__SGM-1		multidrug__mexP	polymyxin__mcr-10.1	beta_lactam__PLA-3
beta_lactam__SGM-4		multidrug__qacE	polymyxin__mcr-9.1	beta_lactam__PLA-6
beta_lactam__SGM-5		multidrug__smeA	quinolone__QnrB3	beta_lactam__TEM-133
beta_lactam__SRT-2		polymyxin__mcr-8.1	quinolone__QnrB30	beta_lactam__TEM-168
beta_lactam__VIM-1		puromycin__puromycin resistance protein	quinolone__QnrB32	beta_lactam__TEM-21
chloramphenicol__Pseudomonas aeruginos catB6		quinolone__QnrD1	quinolone__QnrB37	beta_lactam__TEM-86
chloramphenicol__Salmonella enterica cmlA		quinolone__QnrE2	quinolone__QnrB4	beta_lactam__VIM-1
chloramphenicol__catB10		quinolone__mfpA	quinolone__QnrB46	chloramphenicol__Agrobacterium fabrum chloramphenicol acetyltransferase
chloramphenicol__catB2		tetracycline__tet(53)	quinolone__QnrB54	defensin__Brucella suis mprF
chloramphenicol__catQ		tetracycline__tet(W)	quinolone__QnrB55	fosfomycin__FosA4
florfenicol__pp-flo		tetracycline__tet(X5)	quinolone__QnrB68	multidrug__OpmB
fosfomycin__FosA6		tetracycline__tet(Z)	quinolone__QnrD1	multidrug__OprJ
macrolide-lincosamide-streptogramin__cfr(B)		tetracycline__tetA(P)	quinolone__lfrA	multidrug__ParS
macrolide-lincosamide-streptogramin__erm(35)		tetracycline__tetB(P)	quinolone__norA	multidrug__mdsC
macrolide-lincosamide-streptogramin__erm(A)		tetracycline__tetX6	streptothricin__SAT-2	multidrug__patB
macrolide-lincosamide-streptogramin__erm(C)		trimethoprim__dfrA3	tetracycline__tet(30)	polymyxin__mcr-10.1
macrolide-lincosamide-streptogramin__erm(G)		vancomycin__vanHF	tetracycline__tet(41)	quinolone__QnrB1
macrolide-lincosamide-streptogramin__erm(X)		vancomycin__vanJ	tetracycline__tet(B)	quinolone__QnrB13
macrolide-lincosamide-streptogramin__gimA		vancomycin__vanXF	tetracycline__tet(L)	quinolone__QnrB47
macrolide-lincosamide-streptogramin__lnu(A)		aminoglycoside__AAC(3)-Id	tetracycline__tetX1	quinolone__QnrB70
macrolide-lincosamide-streptogramin__lnu(P)		aminoglycoside__AAC(6')-Ic		rifamycin__arr-2
macrolide-lincosamide-streptogramin__lsa(E)		aminoglycoside__AAC(6')-Iz		rifamycin__iri
macrolide-lincosamide-streptogramin__mgtA		aminoglycoside__APH(3')-Ia		rifamycin__rphA
macrolide-lincosamide-streptogramin__vga(A)		aminoglycoside__APH(6)-Ia		rifamycin__rphB
multidrug__MuxA		aminoglycoside__aadA24		tetracycline__tet(G)
multidrug__OpmB		beta_lactam__ACT-17		trimethoprim__dfrA27
multidrug__PmpM		beta_lactam__ACT-2
multidrug__RanB		beta_lactam__ACT-30
multidrug__efrA		beta_lactam__ACT-38
multidrug__mdsC		beta_lactam__ACT-4
multidrug__pmrA		beta_lactam__AXC-4
other_peptide_antibiotics__thiostrepton resistance gene tsnR		beta_lactam__CAU-1
rifamycin__arr-3		beta_lactam__CGA-1
rifamycin__arr-4		beta_lactam__CGB-1
streptothricin__SAT-2		beta_lactam__CME-1
streptothricin__SAT-4		beta_lactam__CMH-1
tetracycline__tet(54)		beta_lactam__CMY-45
tetracycline__tet(O)		beta_lactam__CMY-64
tetracycline__tet(T)		beta_lactam__CMY-99
tetracycline__tetA(P)		beta_lactam__CPS-1
trimethoprim__dfrA1		beta_lactam__EXO beta-lactamase
vancomycin__vanB		beta_lactam__IND-14
vancomycin__vanD		beta_lactam__IND-2a
vancomycin__vanHF		beta_lactam__IND-3
vancomycin__vanXA		beta_lactam__LRA-1
vancomycin__vanYG1		beta_lactam__MIR-9
		beta_lactam__OXA-151
		beta_lactam__OXA-152
		beta_lactam__OXA-29
		beta_lactam__OXA-457
		beta_lactam__Rhodobacter sphaeroides ampC
		beta_lactam__TER-1
		beta_lactam__VIM-1
		beta_lactam__Yrc-1
		chloramphenicol__Bacillus pumilus cat86
		chloramphenicol__catB9
		chloramphenicol__cmlA5
		fosfomycin__FosA5
		fosfomycin__FosA6
		macrolide-lincosamide-streptogramin__erm(D)
		macrolide-lincosamide-streptogramin__erm(Y)
		macrolide-lincosamide-streptogramin__lnu(G)
		macrolide-lincosamide-streptogramin__mgtA
		macrolide-lincosamide-streptogramin__vat(A)
		macrolide-lincosamide-streptogramin__vga(E)
		multidrug__ParS
		multidrug__adeH
		multidrug__blt
		multidrug__mdtN
		multidrug__mexV
		multidrug__pmrA
		polymyxin__mcr-9.1
		quinolone__QnrB3
		quinolone__QnrE1
		quinolone__qepA
		streptothricin__SAT-4
		tetracycline__otr(C)
		tetracycline__tet(41)
		tetracycline__tet(X)
		vancomycin__vanB
		vancomycin__vanM

## Sheet: S2
Table S2. Summary of ARGs identified by ARG-OAP analysis based on metagenomic sequencing across the soil–tomato continuum
		HR	HR	HR	HR	HR	HR	IR	IR	IR	IR	IR	IR	DR	DR	DR	DR	DR	DR	HP	HP	HP	HP	HP	IP	IP	IP	IP	IP	IP	DP	DP	DP	DP	DP	DP	HE	HE	HE	HE	HE	HE	IE	IE	IE	IE	IE	IE	DE
Genes	Classification	RS19	RS20	RS21	RS22	RS23	RS24	RS25	RS26	RS27	RS28	RS29	RS30	RS31	RS32	RS33	RS34	RS35	RS36	RS37	RS38	RS39	RS40	RS42	RS43	RS44	RS45	RS46	RS47	RS48	RS49	RS50	RS51	RS52	RS53	RS54	RS55	RS56	RS57	RS58	RS59	RS60	RS61	RS62	RS63	RS64	RS65	RS66	RS67
Col(BS512)	plasmid	0	0	0	0	0	0	0	0	0	0	0	0	0	0	0	0	0	0	0	0	0	0	0	0	0	0.000555	0	0	0	0	0	0	0	0	0	0	0	0	0	0	0	0	0	0	0	0	0	0
Col(IRGK)	plasmid	0	0	0	0	0	0	0	0	0	0	0	0	0	0	0	0	0	0	0	0	0	0	0	0	0	0.000619	0	0	0	0	0	0	0	0	0	0	0	0	0	0	0	0	0	0	0	0	0	0
Col(SD853)	plasmid	0	0	0	0.000377	0	0	0	0	0	0	0	0	0	0	0	0	0	0	0	0	0	0	0	0	0	0	0	0	0	0	0	0	0	0	0	0	0	0	0	0	0	0	0	0	0	0	0	0
Col(Ye4449)	plasmid	0	0	0	0	0	0	0	0	0	0	0	0	0	0	0	0	0	0	0.001355	0.00154	0.004629	0.015413	0	0.008672	0.054742	0.009318	0.008185	0.000241	0.036376	0.02023	0.003086	0	0	0	0	0	0	0	0	0	0	0	0	0	0	0	0	0
Col3M	plasmid	0	0	0	0	0	0	0	0	0	0	0	0	0	0	0	0	0	0	0	0.002857	0.001683	0.014052	0	0	0	0.000349	0.000326	0	0.000268	0	0	0	0	0	0	0	0	0	0	0	0	0	0	0	0	0	0	0
ColE10	plasmid	0	0	0	0	0	0	0	0	0	0	0	0	0	0	0	0	0	0	0.012334	0.000646	0.002755	0.002471	0.001436	0.001706	0.000268	0.000341	0	0.000524	0	0	0.001653	0.000411	0	0	0	0	0	0	0	0	0	0	0.002306	0	0	0	0	0
ColRNAI	plasmid	0	0	0.048977	0	0	0	0	0	0	0	0	0.000566	0	0	0	0	0	0	0.003643	0.002553	0.00047	0.002669	0	0.000358	0.00411	0.001505	0.002842	0.000985	0.001127	0	0	0	0	0	0	0	0	0	0	0	0	0	0	0	0	0	0	0
IS10	IS10	0	0	0	0	0	0	0	0	0	0	0	0.001986	0	0	0	0	0	0	0	0.001786	0.001614	0.002966	0.000396	0.00379	8.07e-05	0.000359	0.002353	0.000965	0.000534	0.000621	0	0	0	0	0	0	0	0	0	0	0	0	0	0	0	0	0	0
IS10R	IS10R	0	0	0	0	0	0	0	0	0	0	0	0.003448	0	0.000487	0	0	0	0	0	0.003102	0.001659	0.003077	0.000819	0.003146	0.000336	0.000557	0.002073	0.00062	0.000352	0.000217	0	0	0	0	0	0	0	0	0	0	0	0	0	0	0	0	0	0
IS200	IS200	0	0.000252	0	0	0	0	0	0.000363	0	0.000425	0	0	0.000338	0	0.000227	0	0	9.64e-05	0	0.000977	0.000154	0.000515	0.000582	0.000262	0	0	0.001149	0.004834	0.000393	0	0	0	0	0	0	0	0	0	0	0	0	0	0.001009	0	0.00132	0	0.000291	0
IS26	IS26	0.00017	0.031457	0.030364	0.000952	0.00332	0.011483	0.000241	0.003768	0	0.000277	0.000232	8.38e-05	0.002836	0.005996	0.006667	0.006582	0.005438	0.007236	0.004247	0.029651	0.009248	0.012127	0.03401	0.004038	0.003546	0.006962	0.007975	0.015307	0.007395	0.174425	0.03759	0.09201	0.007013	0.016996	0.005023	0	0	0	0.024904	0.016887	0.012918	0.055077	0.001336	0	0.000381	0	0.000492	0
IS292	IS292	0.000187	0.000188	0	0	0.000198	0.000172	0.000638	0.00012	0	0.000798	5.29e-05	0	0.000501	0.004305	0.043207	0.006079	0.019388	0.001097	0	0.000256	0.000876	0.000282	0	0	0	0	0	0	0	0.007377	0.0007	0	0	0	0	0	0	0	0.001532	0	0	0	0	0.000406	0.002031	0	0	0
IS621	IS621	0.000652	0.027918	0.024665	0.000577	0.001069	0.011107	0	0.005375	0	0.000402	0.000266	0.000366	0.002574	0.002126	0.002465	0.003615	0.00329	0.030837	0.015113	0.086633	0.021013	0.041029	0.041483	0.017962	0.022152	0.040338	0.037628	0.055563	0.02972	0.050584	0.011044	0.100546	0.002832	0.010356	0.001572	0	0.003139	0	0.012685	0.005569	0	0.128666	0.002305	0.000186	0.000198	0.001145	0.002371	0
IS679	IS679	0.000109	0.000284	0.000573	9.3e-05	0	0	0	0.000469	0	3.13e-05	0	0	0	0.000421	4.38e-05	0.000706	0.000363	0.000327	0.000561	0.004516	0.001864	0.001632	0.000451	0.000394	0.000136	0.001562	0.002824	0.002628	0.001146	0.000132	0.000185	0.00012	0.001717	0.000709	0.000136	0	0	0.000747	0	0.000424	0	0.009384	0.000281	0	0	0	4.22e-05	0
IS91	insertion_element_IS91	0.090192	0.192979	0.416732	0.09812	0.349635	0.369337	0.184889	1.06661	1.37604	1.23391	0.308842	0.251803	0.272419	0.46256	0.754007	0.284407	0.949299	0.613161	0.325454	0.612638	0.37358	0.609819	0.478551	0.645049	1.34366	0.607099	0.601586	0.851916	1.02129	1.68499	0.579772	0.255152	0.343179	0.116455	0.310496	0.089601	0.113351	0.535574	0.386743	0.241838	0.124945	0.713421	1.15305	1.44991	1.13333	0.436614	0.662276	0.281766
IS911	insertion_element_IS91	0	0	0	0	0	0	0	0	0	0.000287	0	0	0	0.000306	0.000199	0.000143	0.000139	0	0	0.00156	0.001118	0.000513	0.000767	0.000874	0	0.001036	0.001723	0.001157	0.000398	0.000322	0.001334	0	0	0	0	0	0	0	0	0	0	0	0	0	0	0	0	0
ISCR-orf513	ISCR	0	0	0	0	8.93e-05	0.000108	0	0	0	0	0	0	0	0	0	0	0	0	0	0.000133	2.81e-05	0.000191	0.000216	0	0	9.73e-05	0.000133	0.00089	0.00026	0.000229	0	0	0	0	0	0	0	0	0	0	0	0	0	0	0	0	0	0
ISCR1	ISCR	0	0.001281	0.004785	0	0.000203	0.001027	0	0.000146	0	0	1.79e-05	6.38e-05	0.000138	0.000431	0.000514	0.000493	0.000328	0.000551	0.000503	0.002969	0.000793	0.000904	0.002395	0.000123	0.000303	0.000467	0.000764	0.000982	0.000266	0.014622	0.003195	0.007964	0.000354	0.001559	0.000343	0	0	0.00057	0.000789	0.000293	0.000688	0.003181	0.000182	0	0	0.000162	0	0
ISCR20-transposase	transposase	0	0	0	0	0	0	0	0	0	0	0	0	0	0.000117	0	0	0	0	0	0	0	0	0	0	0	0	0	0	0	0	0	0	0	0	0	0	0	0	0	0	0	0	0	0	0	0	0	0
ISCR21	ISCR	0	0	0	0	0	0	0	7.34e-05	0	0	0	0	3.37e-05	6.81e-05	0.000179	0.000127	0	0.000141	0	0	2.29e-05	7.55e-05	0	0	0	0	0	0	0	0.003326	0.000574	0	0	0	0	0	0	0	0.000353	0	0	0	0	0	0	0	0	0
ISCau1	ISCau1	0	0	0	4.7e-05	0	0	0	0	0	3.6e-05	0	0	6.22e-05	3.58e-05	0	0	0	0	0	0	0	0	0	0	0	0	0	0	0	0	0	0	0	0	0	0	0	0	0	0	0	0	0	0	0	0	0	0
ISCrsp1	ISCR	0	0	5.25e-05	0	0	5.08e-05	0	0	0	4.47e-05	0	0	0.000108	0.001605	0.003913	0.001428	0.000657	0.000433	0	0.000318	0.001226	0.000173	0	0	0.000115	0	0	0	0	0	0	0	0	0	0	0	0	0	0	0	0	0.00036	0	0.000415	0	0	0	0
ISRj1	ISRj1	0.000171	0.000485	0.000492	0.000269	0.000321	0.000165	0.000624	0.000107	3.68e-05	0	4.88e-05	0.000546	0.00121	0.000336	0.000244	9.34e-05	4.46e-05	0.000202	0	0	3.2e-05	0	0.000498	0	0	5.7e-05	0	0	0	0	0	0	0	0	0	0	0	0	0.001008	0	0	0	0	0	0	0	0	0
ISSfl3	ISSfl3	0	0	0	0	0	0	0	0	0	0	0	0	0	0	0	0	0	0	0.000161	0.000229	0.000215	0.000131	0	9.78e-05	0.002721	0.000224	0.000457	7.84e-05	0.001215	4.39e-05	0	4.59e-05	0	0	0	0	0	0	0	0	0	0.002585	0	0	0	0	0	0
IncFIA	plasmid	0	0	0	0	0	0	0	0	0	0	0.000331	0	0	0	0	0	0	0	0	0.001026	0.000336	0.001055	0.000559	0.000138	0.001032	0.00013	0.000639	0	0.000319	0.00193	0	0.001046	0	0	0	0	0	0	0	0	0	0	0	0	0	0	0	0
IncFIA(HI1)	plasmid	0	0.000828	0	0	0	0	0	0.000698	0	0	0.000264	0	0	0	0	0	0	0.000325	0	0.003051	0.000803	0.002624	0	0.000472	0.000279	0.001159	0.001245	0.000262	0	0	0	0	0	0	0	0	0	0	0	0	0	0.005946	0	0	0	0	0	0
IncFIB(AP001918)	plasmid	0	0	0	0	0	0	0	0	0	0	0	0	0	0	0	0	0	0	0	0.000582	0.000138	0	0.002418	0	7.11e-05	0.000241	0.000491	6.61e-05	0.000244	0.000195	0	0	0	0	0	0	0	0.004129	0	0	0	0	0	0	0	0	0	0
IncFIB(K)	plasmid	0	0	0	0	0.000735	7.92e-05	0	0.000203	0	0	0	0	0	0.000189	0	0.00104	0.000554	0.000603	0.001164	0.010885	0.002455	0.0023	0	0.000221	0.000284	0.001504	0.005099	0.003825	0.00097	0	0	0	0	0	0	0	0	0	0	0	0	0.002426	0	0	0	0	0	0
IncFIB(Mar)	plasmid	0	0	0	0	0	0	0	0	0	0	0	0	0	0	0	0	0	0	0	0	0	0.000515	0	0	0	0	0.00024	0	0	0	0	0	0	0	0	0	0	0	0	0	0	0	0	0	0	0	0	0
IncFIB(S)	plasmid	0	0	0	0	0	0	0	0.000177	0	0	0	0	0	0	0.000214	0	0	0	0	6.98e-05	5.46e-05	0	0	0	0	9.39e-05	0.000168	0.000309	0	0	0	0	0	0	0	0	0	0	0	0	0	0	0	0	0	0	0	0
IncFIB(pB171)	plasmid	0	0	0	0	0	0	0	0.000177	0	0	0	0	0	0	5.35e-05	0	0	0	0	6.8e-05	0.000109	0	0	0	0	9.33e-05	0.000252	0	6.84e-05	0	0	0	0	0	0	0	0	0	0	0	0	0	0	0	0	0	0	0
IncFIB(pCTU1)	plasmid	0	0	0	0	0	0	0	0	0	0	0	0	0	0	0	0	0	0	0.000725	0.000869	0.00053	0.000903	0.001777	0.000746	5.27e-05	0.000241	0.000284	0.000149	0.000198	0.000245	0	0.002398	0.00073	0	0	0	0	0	0.000538	0	0	0	0	0	0	0	0	0
IncFIB(pCTU3)	plasmid	0	0	0	0	0	0	0	0	0	0	0	0	0	0	0	0	0	0	0	0.000114	4.29e-05	7.6e-05	0	0	0	6.74e-05	0.000135	0	0.000121	0	0	0	0	0	0	0	0	0	0	0	0	0	0	0	0	0	0	0
IncFIB(pECLA)	plasmid	0	0	0.000172	0	0.001549	7.92e-05	0	0.002306	0.000139	8.84e-05	0	8.04e-05	0.000823	0.004777	0.004783	0.00529	0.003789	0.003148	0	0.015694	0.004013	0.005448	0.010446	0.000418	0.000391	0.001288	0.007442	0.006799	0.00231	0.092276	0.021591	0.00028	0	0	0	0	0	0	0.013427	0.002493	0	0.01362	0	0	0.000585	0	0	0
IncFIB(pENTAS01)	plasmid	0	0.00198	0	0.000251	0	0.000238	0	0.000578	0.000125	0.000177	0	0	0	0.000189	0	0.001221	0.000513	0.001196	0.000438	0.006149	0.00036	0.000615	0	0.001195	0	0.000324	0.00029	0.001123	0.000242	0	0	0.002304	0.007082	0.006975	0	0	0	0	0	0.002493	0	0.057658	0.001671	0	0	0	0	0
IncFIB(pENTE01)	plasmid	0	0	0	0	0.000123	0	0	0	0	0	0	0	0	0	0	0	0	0	0.002327	0.001906	0.001794	0.000314	0	0.000752	0	0	0	0.000863	0	0	0	0	0	0	0	0	0	0	0	0.001246	0	0.000606	0	0	0	0	0	0
IncFIB(pHCM2)	plasmid	0	0	0	0	0	0.000101	0.000148	0	0	0	0	0	0	0.000121	0.000494	0	0	0	0.00105	0.000302	8.02e-05	0.000135	0.000305	0.000424	0	0	0.000181	0.001872	0.000667	0	0	0	0	0	0	0	0	0	0.004315	0	0	0.002929	0	0	0	0	0	0
IncFIB(pKPHS1)	plasmid	0	0	0	0	0	0	0	0	0	0	0	0	0	0	0	0	0	0	0	0.000157	0.000236	0.000238	0	0	0	0	0	0	0	0	0	0	0	0	0	0	0	0	0	0	0	0	0	0	0	0	0	0
IncFIB(pQil)	plasmid	0	0	0	0	0	0	0	0	0	0	0	0	0	0	0	0	0	0	0.000881	0.000182	9.48e-05	0	0	0	0	0	0.000296	0.00012	0.000112	0	0	0	0	0	0	0	0	0	0	0	0	0	0	0	0	0	0	0
IncFIC(FII)	plasmid	0	0	0	0	0	0	0	0	0	0	0	0	0.000189	0	0	0	0	8.73e-05	0	0.000419	0.000197	0.00063	0	0	0.000587	0.000558	0.000104	0	0.000877	0	0	0	0	0	0	0	0	0	0	0	0	0.000617	0	0	0	0	0	0
IncFII	plasmid	0	0.000168	0	0.00062	0	0	0	0.000249	0	0	0	0	0	0	0.00015	0	0	0.000193	0.003587	0.011045	0.002023	0.003064	0.004621	0.003416	0.027408	0.005145	0.004996	0.001804	0.014437	0.001985	0.002086	0.000276	0	0.000714	0.000761	0	0.005191	0	0	0	0	0.003547	0	0	0	0	0	0
IncFII(29)	plasmid	0	0	0	0	0	0	0	0	0	0	0	0	0	0	0	0	0	0	0	0.000142	0.000419	0	0	0.000215	0.000548	0.000412	0.000173	0.000183	0.000457	0	0	0	0	0	0	0	0	0	0	0	0	0	0	0	0	0	0	0
IncFII(K)	plasmid	0	0	0	0	0	0	0	0	0	0	0	0	0	0	0	0	0	0	0	0.001017	0.000191	0	0	0	0	0	0.000696	0	0	0	0	0	0	0	0	0	0	0	0	0	0	0	0	0	0	0	0	0
IncFII(S)	plasmid	0	0	0	0	0	0	0	0.000178	0	0	0	0	0	0	0	0	0.000183	0	0.001244	0.00295	0.001388	0.002017	0	0.005103	0.014298	0.006391	0.003101	0.000348	0.009541	0.002206	0	0	0	0	0	0	0	0	0	0	0	0.001227	0	0	0	0	0	0
IncFII(SARC14)	plasmid	0	0	0	0	0	0	0	0	0	0	0	0	0	0	0	0	0	9.86e-05	0	0	0	0	0.001641	0	0	0	0.000244	0.001974	0.000618	0.000312	0	0	0	0	0	0	0	0	0	0	0	0	0	0	0	0	0	0
IncFII(Y)	plasmid	0	0	0	0	0	0	0	0.003725	0	0	0	0	0	0	0	0	0	0	0	0.000169	0.000149	0	0	0.00022	0.000712	0	0	0	0.0002	0	0	0	0	0	0	0	0	0	0	0	0	0	0.002563	0	0	0	0	0
IncFII(Yp)	plasmid	0	0.00015	0	0	0	0.000341	0	0.00533	0	0	0	0.000184	0.000177	0.000208	0.000114	0.001496	0.000417	0.000155	0	0.006656	0.003253	0.002652	0.005138	0.006263	0.023001	0.008651	0.011911	0.00337	0.014914	0.001984	0	0.000257	0	0	0	0	0	0	0	0	0	0.002333	0.002454	0.000679	0	0	0	0
IncFII(p14)	plasmid	0	0	0.000739	0	0	0	0	0	0	0	0	0	0.00017	0	0	0	0	0	0	0	0.000102	0.000172	0	0.001091	0	0.001168	0.00058	0.000321	0.000883	0	0	0	0	0	0	0	0	0	0	0	0	0	0	0	0	0	0	0
IncFII(pCRY)	plasmid	0	0	0	0	0	0	0	0	0	0	0	0	0	0	0	0	0	0	0	0	0	0	0	0	0	0	0.000275	7.54e-05	0	0.000209	0	0	0	0	0	0	0	0	0	0	0	0	0	0	0	0	0	0
IncFII(pCTU2)	plasmid	0	0	0	0	0	0	0	0	0	0	0	0	0	0	0	0	0	0	0	0	0	0	0	0.000321	0	0	0	0	0	0	0	0	0	0	0	0	0	0	0	0	0	0	0	0	0	0	0	0
IncFII(pECLA)	plasmid	0.00024	0	0.00026	0.000391	0.000601	0.000355	0.00026	0.00165	0	0.000257	0.000482	0.00048	0.000887	0.005471	0.005183	0.00581	0.004902	0.007404	0.0026	0.021968	0.004002	0.010618	0.011998	0.001532	0.000437	0.001595	0.002864	0.008525	0.001251	0.136674	0.030784	0	0	0.000477	0.000903	0	0	0	0.005738	0.00081	0	0.019503	0.00061	0	0	0.002161	0	0
IncFII(pENTA)	plasmid	0	0.00026	0	0	0	0	0	0.000501	0	0	0	0	0	9.49e-05	0	8.9e-05	0.000171	7.52e-05	0	0.001292	0.000905	0.000309	0	0.000105	0	0.000106	0.000368	0.000353	0	0	0	0.00028	0.003764	0.000808	0	0	0	0	0	0	0	0.006448	0.000809	0	0	0	0	0
IncFII(pHN7A8)	plasmid	0	0	0	0	0	0	0	0	0	0	0	0	0	0	0	0	0	0	0.006818	0.013274	0.007323	0.005015	0	0.001945	0.005057	0.002453	0.000809	0.000938	0.004807	0.002406	0.001125	0.000691	0	0	0	0	0	0	0	0	0	0	0	0	0	0	0	0
IncFII(pMET)	plasmid	0	0	0	0	0	0	0	0	0	0	0	0	0	0	0	0	0	0	0	0	0	0	0	0	0	0	0	0	0	0	0.001014	0	0	0	0	0	0	0	0	0	0	0	0	0	0	0	0	0
IncFII(pRSB107)	plasmid	0	0	0	0	0	0	0	0	0	0	0	0	0	0	0	0	0	0	0.003537	0.005259	0.002098	0.004132	0.002008	0.001651	0.020843	0.003589	0.006956	0.002221	0.012824	0.00186	0.000904	0.002718	0	0	0	0	0	0	0	0	0	0.005048	0	0	0	0	0	0
IncFII(pSE11)	plasmid	0	0	0	0	0	0	0	0	0	0	0	0	0	0.000197	0	0	0	0	0	0.000325	0	0.000438	0	0	0	0.001054	0	0.000173	0	0	0	0	0	0	0	0	0	0	0	0	0	0	0	0	0	0	0	0
IncFII(pseudo)	plasmid	0	0	0	0	0	0	0	0	0	0	0	0	0	0	0	0	0	0	0	0.000536	0.000571	0.000253	0	0.001285	0	0.000671	0	0	9e-05	0	0	0	0	0	0	0	0	0	0	0	0	0	0	0	0	0	0	0
IncHI1B	plasmid	0	0	0	0	0	0	0	0	0	0	0	0	0	0	0	0	0	0	0.000938	0	0	0	0	0	9.6e-05	0	0.000192	8.85e-05	0	0	0	0	0	0	0	0	0	0	0	0	0	0	0	0	0	0	0	0
IncHI1B(CIT)	plasmid	0	0	0	0	0	0	0	0	0	0	0	0	0	0	0	0	0	0	0	0.000987	0	0	0.000476	0	0	0	0	0	0	0	0	0	0	0	0	0	0	0	0	0	0	0	0	0	0	0	0	0
IncHI1B(R27)	plasmid	0	0	0	0	0	0	0	0	0	0	0	0	0	0	0	0	0	0	0	0	0	0	0	0	0	0	0.000101	0	0	0	0	0	0	0	0	0	0	0	0	0	0	0	0	0	0	0	0	0
IncHI2	plasmid	0	0	0.000892	0.000447	0.000419	0.000136	0	0.000981	0	0	0.000316	0	0.000122	0.000626	0.001553	0.003026	0.001429	0.002588	0	0.000405	0.000381	0.000216	0.005619	0	0.000167	0	0.000826	0.001229	0.000388	0.082765	0.00792	0.000453	0	0	0	0	0	0	0	0	0	0	0	0	0	0	0	0
IncHI2A	plasmid	0	0	0	0	0.002042	7.04e-05	0	0.002158	0	0	0.000164	0	0.000707	0.002712	0.001239	0.001541	0.001596	0.002813	0	0.000355	0	0.000374	0.004865	0	0	9.59e-05	0.000508	0.001263	0.000291	0.077144	0.015072	0	0.000775	0	0.000357	0	0	0	0	0	0	0	0	0	0	0	0	0
IncI2	plasmid	0	0	0	0	0	0	0	0	0	0	0	0	0	0	0	0	0	0	0	0.000251	0	0	0	0	0	0	0	0	0	0	0	0	0	0	0	0	0	0	0	0	0	0	0	0	0	0	0	0
IncL/M	plasmid	0	0	0	0	0	0	0	0	0	0	0	0	0	0	0	0	0	0	0	0	0	0	0	0	0	9.22e-05	0	0	0	0	0	0	0	0	0	0	0	0	0	0	0	0	0	0	0	0	0	0
IncL/M(pMU407)	plasmid	0	0	0	0	0	0	0	0	0	0	0	0	0	0	0	0	0	0	0	0	0	0	0	0	0	0	0	5.23e-05	0	0	0	0	0	0	0	0	0	0	0	0	0	0	0	0	0	0	0	0
IncL/M(pOXA-48)	plasmid	0	0	0	0	0	0	0	0	0	0	0	0	0	0	0	0	0	0	0	0.000136	4.35e-05	0	0	0	0	0	0	0	0	0	0	0	0	0	0	0	0	0	0	0	0	0	0	0	0	0	0	0
IncN	plasmid	0	0.000127	0.001878	0	0	0	0	9.15e-05	0	0	0	0	9.36e-05	0.000262	0	0.000173	0.000414	7.85e-05	0	0.000373	0	0	0	0	0	0	9.16e-05	0	0	0	0	0	0	0	0	0	0	0	0	0	0	0	0	0	0	0	0	0
IncP(6)	plasmid	0	0	0	0	0	0	0	0	0	0	0	0	0	0	0	0	0	0	0	0	6.79e-05	0	0	0	0	0	0	0	5.76e-05	0	0	0	0	0	0	0	0	0	0	0	0	0	0	0	0	0	0	0
IncP(Beta)	plasmid	0.004786	0.000676	0.001148	0.001089	0.00103	0.000535	0.001666	0.006021	0.000344	0.001508	0.00173	0.00054	0.052936	0.001167	0.006131	0.001022	0.000887	0.000376	0	7.35e-05	0.000422	0.0004	0	0.000212	0	0	0	0.000344	0	0	0	0	0	0	0	0.013607	0	0.004838	0.004652	0.00331	0	0.001167	0.001575	0.003329	0.008675	0.004039	0.197575	0
IncQ1	plasmid	0	0	0	0	0	0	0	0	0	0	0	0	0	0	0	0	0	0	0	0	6.7e-05	0	0	0	0	0	0	0.000112	0	0	0	0	0	0	0	0	0	0	0	0	0	0	0	0	0	0	0	0
IncQ2	plasmid	0.000384	0.00048	0	0.000321	0	0	0.00013	0.000375	0.000172	0	0	0.000101	0.000102	0.000931	0	0	0	0	0	0	0.00015	0	0	0	0	0	0	0	0	0	0	0	0	0	0	0	0	0	0	0	0	0	0.000468	0	0	0.000687	0	0
IncR	plasmid	0	0.000396	0.009894	0.000291	0.000819	0.000337	0.000258	0.001738	0	0	0.000483	0	0.000407	0.002139	0.001818	0.00365	0.002382	0.005024	0	0.009931	0.00313	0.002012	0.005076	0.00063	0	0.000693	0.002284	0.001303	0.000495	0.080125	0.010279	0	0	0	0	0	0	0	0.007349	0	0	0.004059	0.002464	0	0	0.003129	0	0.001938
IncT	plasmid	0	0	0	0	0	0	0	0	0	0	0	0	0	0	0	0	0	0	0	0.000479	0.000187	0.000922	0	0	0	0	0.000146	0	0	0.000377	0	0	0	0	0	0	0	0	0	0	0	0	0	0	0	0	0	0
IncW	plasmid	0	0	0	0.00079	0.000273	0	0.000239	0	0	0	0	0	0	0	0	0.000569	0	0	0	0	0	0	0	0	0	0	0	0	0	0	0	0	0	0	0	0	0	0	0	0	0	0	0	0	0	0	0	0
IncX1	plasmid	0	0	0	0	0	0	0	0	0	0	0	0	0	0	0	0	0	0	0	0.00012	0	0	0	0	0	0	0	0	0	0	0	0	0	0	0	0	0	0	0	0	0	0	0	0	0	0	0	0
IncX2	plasmid	0	0	0	0	0	0	0	0	0	0	0	0	0	0	0	0	0	0.000227	0	0.000778	0.000184	0	0	0	0	0	0	0	0	0	0	0	0	0	0	0	0	0	0	0	0	0.001737	0	0	0	0	0	0
Int-Tn916	integrase	0	0.000372	0.00016	0	5.63e-05	0.000207	0.00063	0	0	0	0	0	0.000172	0.00013	0	0	3.31e-05	7.15e-05	0	0	0	0	0	0	0	0	4.29e-05	0	0	0	0	0	0	0	0	0	0	0	0	0	0	0	0	0	0	0	0	0
Rep	plasmid	0	0	0	0	0	0	0	0	0	0	0	0	0	0	0	0	0	0	0	4.88e-05	7.9e-05	0.000129	0	0	0	6.8e-05	0	0	0	0	0	0	0	0	0	0	0	0	0	0	0	0	0	0	0	0	0	0
Rep7	plasmid	0	0	0.00013	0.00039	0	0.000178	0	0	0	0	0	0	0.000139	0	0	0	0	0	0.04094	0.000359	0.000175	0.002106	0.000711	0	0.000511	0	0.000285	0.000201	0	0	0	0	0.003503	0.012718	0.000599	0	0	0	0	0	0	0	0	0	0	0	0	0
Tn916-orf13	Tn916	0	0	5.14e-05	0.0003	7.35e-05	0.000271	0.000554	0	0	0.000212	0	9.65e-05	0.000109	0.000213	0	0.000264	0	0	0.000698	0	0	0	0	0	0	0.000236	0	0	0	0	0	0	0.000523	0	0	0	0	0	0	0.000748	0	0	0	0	0	0	0	0
Tn916-orf14	Tn917	0	0.000265	0.000191	0	0	0.000212	0.000166	0	0	4.94e-05	0	0	0.000144	0.000104	0	0.000298	0	8.76e-05	0	0	0	0	0	0	0	0	0	0.000101	0	0	0	0	0	0	0	0	0	0	0	0	0	0	0	0	0	0	0	0
Tn916-orf15	Tn918	0.000119	0.000156	0	0.000166	0.000125	0.000202	0.000147	5.17e-05	0	0.000157	0	2.05e-05	9.23e-05	0.000144	0	0.000327	0	3.96e-05	0.000417	4.08e-05	3.13e-05	5.29e-05	0	0	0	0	0	0	0	0	0	0	0.000222	0	0	0	0	0	0	0	0	0	0	0	0	0	0	0
Tn916-orf16	Tn919	0.000438	0.000125	7.45e-05	0	0.000168	5.44e-05	0.000211	4.65e-05	0	0.000121	4.21e-05	0.00011	4.27e-05	6.43e-05	5.62e-05	0.000203	0.000137	3.58e-05	0.000266	0	0	0	0	0	4.47e-05	0	4.47e-05	0	0	0	0	0	0	0.000574	0	0	0	0	0	0	0	0	0	8.1e-05	0	0	0	0
Tn916-orf17	Tn920	0	0.000149	0	0.000141	0	0	0	0	0	8.86e-05	0	0	0	0	6.78e-05	0.000593	0	0	0	0	0	0	0	0	0	0	0	0	0	0	0	0	0	0	0	0	0	0	0	0	0	0	0	0	0	0	0	0
Tn916-orf18	Tn921	0.000183	7.56e-05	0	0.000147	0.000138	0	0.00013	0	0	9.94e-05	0	0	0	0	5.25e-05	0.0004	0	0.000176	0	0	0	0	0	0	0	0	0	0	0	0	0	0	0	0	0	0	0	0	0	0	0	0	0	0	0	0	0	0
Tn916-orf19	Tn922	0	0	0.000197	0.000987	0	0	0	0	0	0.000223	0	0	0	0	0	0	0	0	0	0	0	0	0	0	0	0	0	0	0	0	0	0	0	0	0	0	0	0	0	0	0	0	0	0	0	0	0	0
Tn916-orf20	Tn923	0	0.000116	0.000196	0	6.93e-05	0	0.000261	0	0	0.00025	0	0	0.000106	0.000107	0	0.000351	0	8.86e-05	0	9.01e-05	3.54e-05	0	0	0	0	0	0	0	0	0	0.00027	0	0	0.000237	0	0	0	0	0	0	0	0	0	0	0	0	0	0
Tn916-orf5	Tn924	0	0	0	0	0	0	0	0	0	0	0	0	0	0	0	0	0	0	0	0	0	0	0	0	0	0	0	0	0	0	0	0	0	0	0	0	0	0	0.00214	0	0	0	0	0	0	0	0	0
Tn916-orf6	Tn925	0	0.000202	0	0	0	0	0.000299	0	0	0	0	0	0	0	0	0	0	0	0	0	0	0	0	0	0	0	0	0	0	0	0	0	0	0	0	0	0	0	0	0	0	0	0	0	0	0	0	0
Tn916-orf7	Tn926	0	0.000173	0	0	0	0	0.000306	0	0	0	0	0	0	0	0	0	0.000213	0	0	0	0	0	0	0	0	0	0	0	0	0	0	0	0	0	0	0	0	0	0	0	0	0	0	0	0	0	0	0
Tn916-orf8	Tn927	0	0.00033	0	0	0	0	0	0	0	0	0.000224	0	0	0	0	0	0	0	0	0	0	0	0	0	0	0	0	0	0	0	0	0	0	0	0	0	0	0	0	0	0	0	0	0	0	0	0	0
Tn916-orf9	Tn928	0.000483	0	0.00025	0	0	0	0.000365	0	0	0	0	0	0.000147	0.000149	0	0	0	0	0	0	0	0	0	0	0	0	0	0	0	0	0	0	0	0	0	0	0	0	0	0	0	0	0	0	0	0	0	0
Xis-Tn916	Tn929	0	0	0	0	0	0	0	0	0	0	0	0	0	0	0	0	0	0	0	0	0	0	0	0	0	0	0	0	0	0	0	0	0	0	0	0	0	0	0.002062	0	0	0	0	0	0	0	0	0
delta	delta	0	0.00024	0	0	0	0.000281	0	0	0	0	0.000325	0.000142	0	0	0	0	0	0.000276	0	0	0	0	0	0	0	0	0	0	0	0	0	0	0	0	0	0	0	0	0	0	0	0	0	0	0	0	0	0
delta-tnpA	transposase	0	0	9.82e-05	0	0	0	0	0	0	0	0	0.00296	0	0	0	0	0	0	0	0.004704	0.001196	0.004952	0.00107	0.003271	0.000221	0	0.004004	0.000484	0.000832	0.000143	0.001178	0	0	0	0	0	0	0	0	0	0	0	0	0	0	0	0	0
int2	integrase	0.000836	0.007076	0.00397	0.001285	0.001663	0.001026	0.001169	0.003309	0.000182	0.000237	0.000503	3.72e-05	0.012287	0.004631	0.003793	0.008453	0.001485	0.002462	0.005102	0.018071	0.007295	0.00914	0.009793	0.002646	0.001422	0.002889	0.015368	0.008905	0.005061	0.046769	0.007015	0.00211	0.003173	0.001115	0.000768	0	0	0	0.001392	0.001304	0	0.025686	0.002743	0.000637	0.000167	0.004201	0.03914	0.000319
int3	integrase	0.000358	0.011499	0.003922	0.000279	0.0001	0.000512	5.1e-05	0.00049	0	0.00015	0	0	0.001741	0.000241	0.0011	0.000761	0.006137	0.017804	0.031348	0.060047	0.024391	0.04754	0.025415	0.019506	0.037006	0.028383	0.028727	0.07094	0.034135	0.060792	0.01273	0.064846	0.002908	0.008265	0.002691	0	0	0	0.026111	0	0	0.078313	0.000385	0	0.002852	0.000639	0.00079	0
intI1	integrase	0.010048	0.009268	0.038162	0.014442	0.007598	0.007475	0.011031	0.011718	0.002149	0.001886	0.004336	0.002197	0.005661	0.013578	0.013172	0.024613	0.017286	0.008875	0.031888	0.057044	0.049542	0.011386	0.014814	0.006914	0.016579	0.012508	0.011695	0.014926	0.012317	0.021776	0.006815	0.005924	0.0029	0.008708	0.008969	0.003892	0.008317	0.014757	0.030866	0.002451	0.002652	0.011204	0.011787	0.002198	0.003174	0.012428	0.007412	0.001708
istA	istA	0.002193	0.002183	0.002046	0.008006	0.002232	0.00409	0.00372	0.00189	0.000547	0.000537	0.00242	0.0008	0.002246	0.005292	0.002848	0.006066	0.00313	0.034001	0.004427	0.006853	0.010125	0.00144	0.000843	0.016103	0.00021	0.003554	0.000604	0.00031	0.001361	3.76e-05	0.002636	0.003173	0.006501	0.005592	0.0045	0.013986	0.005553	0.006559	0.003443	0.005797	0	0.004827	0.005821	0.000652	0.00307	0.000511	0.00287	0.001567
istA1	istA1	0	0	5.54e-05	0	0	0	0	0	0	0	0	0	0	0	1.88e-05	0	0	0	0	5.95e-05	0.00031	0	0.000177	0.000601	0	4e-05	0	0	0.000169	0	0	0.000104	0.000323	0	0	0	0	0	0	0.000382	0	0	0	0	0	0	4.3e-05	0
istA11	istA11	0.000162	0.000431	0.000215	0.000249	0	0.000119	0.000174	0	0	0	9.75e-05	0	0.00024	0.000225	6.15e-05	0.000235	0.000185	0.000165	0.000946	0.000432	0.000846	0.000229	0.000242	0.007739	5.32e-05	0.000293	0	4.9e-05	0.000401	0	0	0.000153	0.000386	0	0	0.00381	0.001599	0	0	0.000678	0	0.00066	0	0	0	0	0.000506	0
istA13	istA13	0	6.07e-05	0	0	0	3.53e-05	0	0.00013	0	0	0	0	0	0.00024	0.001272	0.000152	0.00015	0.000342	0.001032	0.002972	0.006193	0.001146	0.000937	0.002005	4.35e-05	0.001261	0	4.01e-05	0.000325	5.24e-05	0.000233	0.000913	0.00017	0.000179	0.000179	0.001559	0	0	0.000858	0.00218	0.001343	0.001335	0	0	0.000312	0.000317	0	0
istA15	istA15	0	0	0	9.68e-05	0	2.24e-05	0	0	0	0	0	0	0	0	0	3.17e-05	6.35e-05	8.62e-05	0	0.000162	0.000364	0	0.000352	0.011276	0	4e-05	0	3.34e-05	0.000546	0	0	0	0	0	0	0.001308	0	0.001866	0	0	0	0.000225	0	0	0	0	8.78e-05	0
istA17	istA17	0	0	0	0	0	0	0	3.59e-05	2.73e-05	3.13e-05	0	0	0	0.000155	0.000374	9.2e-05	0.000149	0.000219	0	0.000241	0.000604	7.21e-05	0.000177	0	0	0	0	0	0	0	0	0.000132	0	0	0.000377	0	0	0	0	0.000438	0	0.000497	0	0.000113	0.000109	0	0	0
istA2	istA2	0	0	0	0	0	0	0	0	0	0	0	0	0	0	0	4.34e-05	0	0	0	0.000344	0.00021	0.000352	0	0.0009	0.001927	0.000201	0.000996	0.000447	0.001453	0	0	0	0	0	0	0	0	0.002467	0.000795	0	0	0	0	0	0	0	0	0
istA3	istA3	0.000998	0.001682	0.000555	0.001079	0.00207	0.001765	0.000692	0.000761	7.67e-05	0.000114	0.000487	0.000348	0.006315	0.004679	0.000338	0.000189	6.19e-05	0.00051	0	2.56e-05	6.77e-05	9.77e-05	0.000345	0	0	3.99e-05	0	6.51e-05	0	0	0.000337	4.54e-05	0.000136	0.00059	0.000543	0.001296	0.001118	0.001751	0	0.003745	0.001086	0.001078	0.000601	0	0.000134	0.001212	0.012176	0
istA5	istA5	0	0	0	0	0	0	0	0	0	0	0	0	0	9.57e-05	0	0	0	0	0	0.000528	0.000153	0	0	0	0	0	0	0	0	0	0	0	0	0	0	0	0	0	0	0	0	0	0	0	0	0	0	0
istA7	istA7	0	0	0	0	0	0	0	0	0	0	0	0	0	0	0	0	0	0	0	5.93e-05	0	0	0	0	0	0	0	0	0	0	0	0	0	0	0	0	0	0	0	0	0	0	0	0	0	0	0	0
istA9	istA9	0	0	0	0	0	0	0	0	0	0	0	0	0	0	0	0	0	0	0	0	0.000231	0.000398	0	0.004677	0	0	0	0	0.000309	0	0	0.000354	0	0.000527	0	0	0	0	0	0	0	0.000765	0	0	0	0	0	0
istB	istB	0.007912	0.008152	0.139965	0.012798	0.114364	0.125691	0.009757	0.269253	0.448696	0.394124	0.053107	0.001157	0.053265	0.156817	0.297512	0.032739	0.390276	0.265817	0.010381	0.007235	0.013688	0.003224	0.008993	0.035677	0.002788	0.010975	0.013013	0.001296	0.008895	0.042085	0.076395	0.024189	0.143186	0.044298	0.1187	0.006792	0.008065	0.191332	0.015392	0.07778	0.039767	0.04094	0.284444	0.479517	0.355201	0.047919	0.009282	0.001731
istB1	istB1	0.000636	0.00073	0.000114	0.000711	0.001388	0.001225	0.000883	0.000396	0.00035	0.000177	6.04e-05	0.000207	0.002495	0.00301	0.000955	0.000567	0	0.000404	0	0	0.000112	0	0.000532	0	0	0	0	4.83e-05	0	0	0.0007	0.000403	0	0.000215	0.000273	0	0.002016	0	0	0.002332	0	0	0.000235	0.000463	0	0	0.009209	0
istB3	istB3	0	0.000179	0	0	0	0	0	0	0	0	0	0	0	0.000217	0	0.000234	0.000446	0	0.00153	0.000632	0.001419	0	0	0.001387	0.000257	0.000518	0	0.000207	0.000423	0	0	0.000737	0.003093	0.011544	0.002068	0	0	0	0	0	0	0.001594	0	0.001863	0	0	0	0
p0111	plasmid	0	0	0	0	0	0	0	0	0	0	0	0	0	0	0	0	0	0	0	0.002064	0	0	0	0	0	0	0.000124	0	0	0	0	0	0	0	0	0	0	0	0	0	0	0	0	0	0	0	0	0
pADAP	plasmid	0	0	0.000259	0	0	0	0	0	0	0	0	0	0	0	0	0	0	0	0	0.000643	0.000249	0	0	0	0	0	0.000101	0	0	0	0	0	0	0	0	0	0	0	0	0	0.002805	0	0	0	0	0	0	0
pENTAS02	plasmid	0	0	0	0	0	0	0	0	0	0	0	0	0	0	0	0	0	0	0.000998	0.000772	0.000137	0	0	0.000111	0.003967	0	5.48e-05	0.000347	0.002429	0	0	0	0	0	0	0	0	0	0	0	0	0	0	0	0	0	0	0
pESA2	plasmid	0	0	0	0	0	0	0	0	0	0	0	0	0	0	0	0	0	0	0	0	0	0	0	0.000247	0	8.05e-05	0	0.000115	0.000182	0	0	0	0	0	0	0	0	0	0	0	0	0	0	0	0	0	0	0
pSL483	plasmid	0	0	0	0	0	0	0	0	0	0	0	0	0	0	0	0	0	0	0	0.000226	3.53e-05	0	0.000457	0	0	0	0	0	0	0	0	0	0	0	0	0	0	0	0	0	0	0	0	0	0	0	0	0
pSM22	plasmid	0.000144	0	0.000233	0	0	0	0.000208	0.036558	0	0	0	0	0	0	0	0	0.000231	0	0	0.000572	0.000831	0.000847	0.001278	0	0	0	0	7.45e-05	6.62e-05	0	0	0.00025	0	0	0	0	0	0	0	0	0	0	0.038229	0	0	0	0	0
qacEdelta	qacEdelta	0.009079	0.007859	0.009698	0.014798	0.005662	0.008914	0.008929	0.002474	0.002161	0.000504	0.003646	0.00299	0.005828	0.008484	0.00338	0.009719	0.004445	0.007859	0.018604	0.02223	0.016485	0.009677	0.014356	0.003994	0.007592	0.008512	0.007327	0.006701	0.007933	0.010467	0.003186	0.003648	0.000856	0.001323	0.002007	0	0.021457	0.010788	0.000956	0.001762	0	0	0.006074	0.002007	0	0.000509	0.000409	0
rep1	plasmid	0	0	0	0	0.000175	0	0	0	5.38e-05	0	0	0	0	0	0	0	0	0	0	0	0	0	0	0	0	0	0	0	0	0	0	0	0	0	0	0	0	0	0	0	0	0	0	0	0	0	0	0
rep10	plasmid	0	0	0	0	0	0	0	0	0	0	0	0	0	0	0	0	0	0	0	0	0	0	0	0	0	0	0	0	0	0.00032	0	0	0	0	0	0	0	0	0	0	0	0	0	0	0	0	0	0
rep11	plasmid	0	9.18e-05	0	5.93e-05	0	0	0	0	0	0	0	0	0	0	0	0	0	0	0	0	0	5.99e-05	0	0	0	0	0	0	0	0	0	0	0	0	0	0	0	0	0	0	0	0	0	0	0	0	0	0
rep13	plasmid	0	0	0	0	0	0.000285	0	0	0	0	0	0	0.000206	0	0	0	0	0	0	0	3.39e-05	0.000132	0	0	0	0	0	0	0	0	0	0	0	0	0	0	0	0	0	0	0	0	0	0	0	0	0	0
rep16	plasmid	0	0	0	0	0.000276	5.96e-05	0	0	0	0	0	5.08e-05	0.000207	0	0	0	0	0	0.007393	0	0	0.000288	0.000716	0	7.35e-05	0	0	0	0	0	0	0	0	0.001251	0	0	0	0	0	0	0	0	0	0	0	0	0	0
rep17	plasmid	0	0	0	0	0	0	0	0	0	0	0	0	0	0	0	0	0	0	0	0	0	0	0	0	0	0	0	0	0	0	0	0	0	0	0	0	0	0	0.000466	0	0	0	0	0	0	0	0	0
rep19	plasmid	0	0	0	0	0	0	0	0	0	0	0	0	0	0	0	0	0	0	0.004166	0	0	0.000442	0.000222	0	0.000393	0.000124	0	5.05e-05	0	0	0	0	0.001305	0.001845	0	0	0	0	0	0	0	0	0	0	0	0	0	0
rep20	plasmid	0	0	0.000218	0	0	0.000132	0	0	0	0	0	0	0	0	0	0	0	0	0.003525	0	0	0.000405	0.000818	6.37e-05	0	6.39e-05	0	0	0.000322	0	0	0.000158	0	0.002595	0.000238	0	0	0	0	0	0	0	0	0	0	0	0	0
rep21	plasmid	9.08e-05	0.000152	0.001142	0.000287	0.000136	0.000245	0	0	0	0.000194	0.000103	9.03e-05	0.001028	0	3.73e-05	0.000394	0	0	0.14631	0.000906	0.00061	0.008043	0.008092	0.000796	0.002392	0.002242	0.000212	0.000786	0.002111	0.000561	0.00106	0.000778	0.012853	0.0455	0.000895	0	0.006783	0	0	0	0	0	0	0	0	0	0	0
rep22	plasmid	0.000772	0.001024	0.000577	0.001809	9.68e-05	0.000298	0.001317	0	0	6.99e-05	0.000763	0.000382	0	0.000503	0	0.000211	0.000395	0.000692	0	0	9.91e-05	0	0	0.000175	0	8.25e-05	0	0	0	0	0	0.000101	0.000944	0.0029	0	0	0	0	0	0	0	0.000959	0	0	0.000289	0	0	0
rep3	plasmid	0	0	0	8.65e-05	0	2.81e-05	0	0	0	0	0	0	0	0	0	0	0	0	0	0	0	0	0	0	0	0	0	0	0	0	0	0	0	0	0	0	0	0	0	0	0	0	0	0	0	0	0	0
rep4	plasmid	0	0	0	0	0	5.02e-05	0	0	0	0	0	0	0	0	0	0	0	0	0	0	0	0	0	0	0	0	0	0	0	0	0	0	0	0	0	0	0	0	0	0	0	0	0	0	0	0	0	0
rep5	plasmid	0	0	0	0	0	0	0	0	0	0	0	0	0	0	0	0	0	0	0	0	0	0	0	0	6.23e-05	0	0	0	0	0	0	0	0	0	0	0	0	0	0	0	0	0	0	0	0	0	0	0
rep7	plasmid	0	0	0.000305	0.000316	0	0.000219	0	0	0	0	0	0	8.94e-05	0	0	0	0	0	0.04722	0.000218	9.27e-05	0.00124	0	0.000325	0.001505	0	0.000115	0.000212	0.000721	0	0.001859	0	0.006421	0.012434	0.001577	0	0	0	0	0	0	0	0	0	0	0	0	0
rep7b	plasmid	0	0	0	0	0	0	0	0	0	0	0	0	0	0.000109	0	0	0	0	0.00031	0	0	0	0	0	0	0	0	0	0	0	0	0	0	0	0	0	0	0	0	0	0	0	0	0	0	0	0	0
repA	plasmid	0	0	0.018494	0	0	0	0	0	0	0	0	0	0	0	0	0	0	0	0.000451	0.000765	0.000287	0.000815	0.000738	0.001141	0	0.000414	0.00047	0.000426	0.000427	0.023439	0.004939	0	0	0	0.000329	0	0	0	0	0	0	0	0	0	0	0	9.56e-05	0
repUS1	plasmid	0	0	0	0	0	2.6e-05	0	0	0	0	0	0	0	0	0	6.64e-05	0	0	0	2.89e-05	0	0	0	0	0	0	0	0	0	0	0	0	0.000325	0	0	0	0	0	0.015745	0	0	0	0	0	0	0	0	0
repUS10	plasmid	0	0.00012	0	0	0	0	0	0	0	0	0	0	0	0	0	0	0	0	0	0	0	0	0	0	4.32e-05	0	0	0	0	0	0	0	0	0	0	0	0	0	0	0	0	0	0	0	0	0	0	0
repUS12	plasmid	0.000204	0.000528	0.000353	0.000853	0.000172	0.000374	0.000325	0	0	5.48e-05	6.42e-05	0	0.000197	5.05e-05	0	0	0.000121	5.52e-05	0.002033	0	0	0	0	7.77e-05	0	0.000152	0	0	0	0	0	0.000395	0	0.000295	0	0	0	0	0	0	0.002181	0.001635	0	0	0.000237	0	0	0
repUS14	plasmid	0	0	5.19e-05	0	0	0	0	0	0	0	0	0	0	0	0	0	0	0	0	0	7.42e-05	0	0	0	0	0	0	0.000108	0	0	0	0	0	0	0	0	0	0	0	0	0	0	0	0	0	0	0	0
repUS18	plasmid	0	2.11e-05	3.57e-05	0	0	6.43e-05	0	0	0	0.000145	0	0	0	7.13e-05	0	0	0	0	0	0	0	0	0	0	0	0	0	0	0	0	0	0	0	0	0	0	0	0	0	0	0	0	0	0	0	0	0	0
repUS3	plasmid	0	0	7.1e-05	0.000108	0.001501	0.000322	9.58e-05	0	0	0	0.000304	0	0.000802	0	0	0	0	0	0	0	0	0	0.000395	0	0	0	0	0	0	0	0	0	0	0	0	0	0	0	0	0.001027	0	0	0	0	0	0	0	0
repUS9	plasmid	0	0	0	0	0	0	0	0	0	0	0	0	0	0	0	0	0	0	0.002222	0	0	0.000121	0	0	0	0	0	0	0	0	0	0	0	0.000898	0	0	0	0	0	0	0	0	0	0	0	0	0	0
tniA	tniA	0.009135	0.00466	0.003307	0.009127	0.006316	0.022277	0.008182	0.023003	0.001083	0.002527	0.006949	0.001373	0.106839	0.020136	0.030282	0.021821	0.016465	0.017461	0.007382	0.022909	0.029746	0.034631	0.018977	0.003878	0.001885	0.005471	0.02744	0.008877	0.006127	0.013213	0.009488	0.000673	0.003676	0.000574	0.002008	0.051682	0.008526	0.003352	0.018488	0.022003	0.021476	0.014733	0.015318	0.001904	0.028579	0.006671	0.403703	0.005025
tniAb	tniAb	0	0	0	0	0	0	0	0	0	0	0	0	0	0	0	0	0	0	0	0.000304	0.000435	0.007532	0	4.14e-05	0	0.000659	0	2.64e-05	2.4e-05	0	0	0	0	0	0	0	0	0	0	0	0	0	0	0	0	0	0	0
tniB	tniB	0.006996	0.003317	0.002473	0.004421	0.004305	0.025147	0.004214	0.011931	0.000602	0.001562	0.00377	0.000543	0.054585	0.005159	0.013854	0.003937	0.003437	0.005115	0.004017	0.015407	0.015848	0.025642	0.028031	0.000629	0.00072	0.0025	0.000816	0.009621	0.0021	0.00044	0.003259	0.000903	0.001074	0.001094	0.004066	0.009755	0.003297	0.003862	0.011255	0.004812	0.013444	0.003782	0.008435	0.001731	0.008034	0.001973	0.220016	0.000975
tnp-ISCR5	ISCR	0	0	0	0	8.96e-05	0	0	7.44e-05	0	0	3.38e-05	0	6.84e-05	0.000414	0.000314	0.00026	6.27e-05	8.6e-05	0	5.85e-05	4.59e-05	3.85e-05	0	0	0	0	7.16e-05	0	0	0.00713	0.001718	0	0	0	0	0	0	0	0.001058	0	0	0.000666	0	0	0	0	0	0
tnp-ISCR5b	ISCR	5.92e-05	2.2e-05	0	0.000143	0	2.9e-05	0	0	0	0	0	0	3.35e-05	0.000138	2.25e-05	0	0	2.87e-05	0	0	0	0	0	0	0	0	0	0	0	0	0	0	0	0	0	0	0	0	0	0	0	0	0	0	0	0	0	0
tnpA	transposase	0.161865	1.98254	1.29838	0.226424	0.240386	0.43448	0.22591	0.634129	0.415519	0.383876	0.60496	0.82072	0.519086	0.674793	0.766249	1.22427	0.834735	0.876429	1.12773	4.20156	2.51192	2.52049	2.08499	1.82514	1.20062	1.54708	1.51141	1.65859	1.35534	9.41354	2.11034	6.26838	0.866957	1.12491	0.523891	0.298498	0.212338	0.386641	1.27704	0.493511	0.335162	4.07745	0.55064	0.493638	0.485559	0.986355	0.937621	1.01531
tnpA(IS5)	transposase	0.000304	0.017902	0.002506	0.00062	0.001584	0.000493	9.48e-05	0.002662	0	5.5e-05	0	0.000141	0.001466	0.008845	0.005681	0.009055	0.005494	0.007248	0.008431	0.049768	0.010443	0.009426	0.018659	0.001971	0.004106	0.00435	0.007006	0.00805	0.00452	0.130886	0.027027	0.001212	0.005964	0.000947	0.000463	0	0	0	0.010188	0.004648	0	0.03093	0.000266	0	0.000408	0	0.000314	0.000407
tnpA-1	transposase	0.000772	0.000135	0	0.000964	9.27e-05	0.000647	0.000195	0.000281	0.000833	0	0.000295	0	0.000576	0.00054	0.000119	0.000527	0.000457	0.000218	0.00167	0.00378	0.006306	0.000749	0.001774	0.002975	0	0.000435	0	0.000702	0.000479	0.000249	0	0.001723	0.000364	0	0.000576	0	0	0	0	0.004513	0	0.001097	0.000776	0	0	0	0.000345	0
tnpA-2	transposase	0.000133	0.000137	0.000325	0.00112	6.94e-05	0.000196	0.000132	0.000988	0	0.000157	0.000189	0	0	0.00261	0.001336	0.000329	4.92e-05	0.000939	0.002217	0.003506	0.00603	0.0017	0.000255	0.001195	0.000334	0.000861	5.17e-05	0.000471	0.000551	4.76e-05	0	0.001165	0.001869	0.001143	0.000823	0	0	0	0	0	0	0.001662	0.000223	0	0	0	0.000201	0
tnpA-3	transposase	0	0	0	6.1e-05	4.59e-05	0	0	0.000114	0	1.62e-05	3.45e-05	0	3.48e-05	0.000245	0.00023	0.001493	0.00016	0.000234	0	0.000647	0.000199	5.91e-05	0.000269	0	0	4.04e-05	1.82e-05	0.000118	1.54e-05	0.005537	0.001077	2.52e-05	8.22e-05	7.88e-05	7.42e-05	0	0	0	0	0	0	0	0	0	0	0	2.23e-05	0
tnpA-IS683	transposase	0.000112	0.000144	0	0	0	0	7.27e-05	0	0	0	0	0	0	0	0	0	0	0	0.001313	0.002929	0.002101	0.002179	0.000604	0.003141	0.022625	0.002574	0.003607	0.000397	0.0125	0.001298	0.000365	0.000435	0	0	0	0	0	0	0	0	0	0.023287	0	0	0	0	0	0
tnpA03	transposase	0	0	0	0	0.000129	0	0	0.000458	0	0	0.000104	0	0.000106	0.000533	0.000278	0.000604	0.000194	8.86e-05	0.003291	0.003434	0.001412	0.002259	0	0	0	0	0.000746	0.000204	9.25e-05	0.014809	0.001773	0	0	0	0	0	0	0	0	0	0	0	0	0	0	0	0	0
tnpA1	transposase	0.006841	0.002122	0.001305	0.00154	0.001461	0.003967	0.001978	0.008173	0.000602	0.000749	0.00292	0.000899	0.027932	0.002019	0.005422	0.003816	0.003296	0.00092	0.012555	0.017746	0.02192	0.010571	0.009437	0.011802	0.008815	0.007382	0.005249	0.00425	0.008739	0.000908	0.001464	0.002914	0.003679	0.000132	0.000586	0.013512	0.001082	0.008556	0.005236	0.008441	0.005746	0.023794	0.003405	0.0023	0.006191	0.003801	0.116038	0.003447
tnpA1-IS1068	transposase	0	0	0	0	0	0	0	0	0	0	0	0	0	0	0	0	0	0	0	0	0	0	0	0	0	0	0	0.002228	0.000311	0	0	0	0	0	0	0	0	0	0	0	0	0	0	0	0	0	0	0
tnpA1-IS981	transposase	0	0	0	0	0	0	0	0	0	0	0	0	0	0	0	0	0	0	0	0	0	0	0	0	0	0	0.000397	0.000558	0	0	0	0	0	0	0	0	0	0	0	0	0	0	0	0	0	0	0	0
tnpA1-ISLL6	transposase	0	0	0	0	0	0	0	0	0	0	0	0	0	0	0	0	0	0	0	0	0	0	0	0	0	0	0	0.000183	0	0	0	0	0	0	0	0	0	0	0	0	0	0	0	0	0	0	0	0
tnpA10	transposase	0	0	0	0	0	0	0	0	0	0	0	0.000134	0	0	0	0	0	0	0	0.000107	5.74e-05	0.000135	0	0.000153	0	4.3e-05	0.000181	0	3.79e-05	0.000112	0	0	0	0	0	0	0	0	0	0	0	0	0	0	0	0	0	0
tnpA1000	transposase	0	0	0	0	0	0	0	0	0	0	0	0	0	0	0	0	0	0	0	0.000996	0.000424	0.000352	0.000104	0.000177	0.000153	8.26e-05	7.66e-05	0.000109	6.55e-05	9.24e-05	0	0	0	0	0	0	0	0	0	0.00128	0	0	0	0	0	0	0	0
tnpA11	transposase	8.95e-05	0	0	0	0	3.55e-05	0	0	0	0	0	0	0	0	0	0	0	4.34e-05	0	7.18e-05	9.93e-05	0	0	5.85e-05	0	0	0.00023	0	0	0	0	0	0	0	0	0	0	0	0	0	0	0.000333	0	0	0	0	6.27e-05	0
tnpA1133	transposase	0	0.000682	0.000107	0.000142	0.000992	4.41e-05	0.000212	0.001343	0	0	0.000241	5.25e-05	0.000289	0.001644	0.003187	0.003482	0.001991	0.00183	0	0.004989	0.002829	0.007924	0.006946	0.241638	0.002336	0.001369	0.00677	0.003718	0.022053	0.093971	0.01384	0.104915	0.00469	0.012113	0.002499	0	0.003598	0	0.008407	0.000813	0	0.026698	0.001059	0	0	0	7.72e-05	0
tnpA13	transposase	0.000262	0.001074	4.66e-05	0.000993	0	0.000172	0	0	0	4.81e-05	9.65e-05	0.000175	5.05e-05	0.000453	0.000298	0.000757	0.000547	8.53e-05	0.004756	0.0128	0.018583	0.001019	0.001273	0.002196	0	0.001562	0	0.000684	0.000618	0.000339	0.000851	0.01387	0.000947	0.001124	0.008479	0.011378	0	0.005418	0.001573	0.004042	0.001652	0.004611	0	0.000383	0.000199	0.001558	0.001273	0.002821
tnpA1353	transposase	0.000172	4.84e-05	0	0	4.23e-05	0	0	0	0	0	0	0	0	3.35e-05	1.9e-05	0	0	0.00014	0.000422	0.000493	0.000295	0.000229	0	0	7.08e-05	7.82e-05	0.000566	3.26e-05	0.000119	0	0	0	0	0	0	0	0	0	0	0	0	0	0	0	0	0	0	0
tnpA1B1-IS1068	transposase	0	0	0.000117	0	0	0	0	0	0	0	0	0	0	0	0	0	0	0	0	9.51e-05	0	0.000211	0	0	0	0.000143	0.000196	0.002015	0.000152	0	0	0	0	0	0	0	0	0	0	0	0	0	0	0	0	0	0	0
tnpA1B1-ISLL6	transposase	0	0	0	0	0	0	0	0	0	0	0	0	0	0	0	0	0	0	0	0	3.08e-05	0.000405	0	0	0	0	0.00034	0.001312	0	0	0	0	0	0	0	0	0	0	0	0	0	0	0	0	0	0	0	0
tnpA2	transposase	0.001687	0.001647	0.000395	0.001081	0.000799	0.000519	0.000872	0.000544	0	0.000221	8.99e-05	0.000158	0.000998	0.004963	0.003607	0.00594	0.006548	0.003345	0.005578	0.009216	0.015709	0.001761	0.00076	0.00151	0.000341	0.001805	0.005847	0.000143	0.001789	0	0.001154	0	0.000875	0.00073	0.001401	0.034993	0.001064	0	0.002123	0.008941	0.000507	0.014028	0	0.000618	0	0.002198	0.00159	0.002713
tnpA2-ISLL6	transposase	0	0	0	0	0	0	0	0	0	0	0	0	0	0	0	0	0	0	0	0	0.000126	0	0.000901	0	0	0	0	0	0	0	0	0	0	0	0	0	0	0	0.001915	0	0	0	0	0	0	0	0	0
tnpA27	transposase	0	0.000227	0	0.000176	8.25e-05	0	7.42e-05	0.000336	0	0.00012	0.000186	0	0.000252	0.000933	0.000612	0.000674	0.000606	0.000152	0.028993	0.04711	0.024693	0.038937	0.064853	0.068178	0.090374	0.084479	0.088659	0.14777	0.095719	0.12439	0.029308	0.047441	0.004056	0.007505	0.001623	0.002375	0	0	0.009702	0	0	0.019354	0	0	0	0.001453	0.00023	0
tnpA2B2-ISLL6	transposase	0	0	0	0	0	0	0	0	0	0	0	0	0	0	0	0	0	0	0.000483	0	4.57e-05	0.000153	0.000395	0	0	0	4.8e-05	0.000755	0	0	0	0	0	0	0	0	0	0	0	0	0	0	0	0	0	0	0	0
tnpA3	transposase	0.00022	0.004102	0.001164	0.000367	0.000137	0.000154	0.000261	7.99e-05	5.99e-05	6.77e-05	1.7e-05	2.92e-05	0.002392	0.000415	0.000606	0.000508	0.000719	0.000566	0.02161	0.023796	0.013407	0.011129	0.001211	0.005027	0.000185	0.000942	0.002059	0.003102	0.00209	0.000376	0.000435	0.000337	0.000382	0	0	0	0.002615	0	0.00029	0	0	0.003059	0.00032	6.55e-05	0	0.000132	0.006415	0
tnpA3B3-ISLL6	transposase	0	0	0	0	0	0	0	0	0	0	0	0	0	0	0	0	0	0	0	0	0.000152	0.000345	0	0	0	0	4.73e-05	0.000347	0	0	0	0	0	0	0	0	0	0	0	0	0	0	0	0	0	0	0	0
tnpA4	transposase	0	0.002514	0.000659	0.000269	0.000371	0.000192	9.26e-05	0.000483	0	0	8.62e-05	4.87e-05	0.000204	0.000911	0.001594	0.001893	0.00076	0.000784	0.00441	0.011208	0.008425	0.005367	0.002229	0.005508	0.001803	0.001397	0.000768	0.001896	0.001922	0.020139	0.004116	0.000829	0.001392	0.000974	0.000243	0.006578	0.003153	0	0.003778	0.000755	0	0.00535	0.000259	0	0	0	0.000111	0
tnpA5	transposase	0.00057	0.053303	0.015017	0.003789	0.0018	0.006145	0.001551	0.003878	0.000292	0.000267	0.000842	0.00044	0.004247	0.004931	0.006658	0.006495	0.006021	0.00437	0.003694	0.02033	0.007121	0.002558	0.011121	0.001514	0.000431	0.002701	0.001098	0.009864	0.002078	0.088074	0.019898	0.002803	0.007686	0.002274	0.003716	0	0	0	0.006696	0.004532	0.005163	0.07691	0.002416	0	0.000138	0	0.005699	0.001574
tnpA6	transposase	0	0	0	0	0	7.04e-05	0	0	0	0	0	0	0	0	0	3.91e-05	0	0	0.000782	0.001819	0.001297	0.004233	0.002794	0.002632	0.002762	0.009257	0.002383	0.001648	0.002945	0.009449	0.000653	0	0	0	0	0	0	0	0.004287	0	0	0	0	0	0	0	0.000107	0
tnpA7	transposase	0	0	0	0	0	0	0	0	0	0	0	0	0.000176	0.000559	0	0	0.000663	0	0.000851	0.002712	0.001339	0.000757	0.000705	0.001756	0.000288	0.001048	0.001293	0.002293	0.000238	0	0	0	0	0	0	0	0	0	0	0	0	0	0	0	0	0	0	0
tnpA9	transposase	0	0	0	0	0	5.94e-05	0	7.41e-05	0	0	0	0	6.96e-05	0	0	0	0	0	0	0.001102	0.00214	0.001217	0.001396	0.000722	0	0.000308	0	0.000118	0	0	0	0	0	0	0	0	0	0	0	0	0	0	0	0.000237	0	0	0	0
tnpAB	transposase	6.1e-05	0.00543	0	0	0	0.001506	0	0	0	0	3.36e-05	0	0	6.86e-05	8.87e-05	0.00013	0.000582	0.000494	0.005057	0.00035	0.00067	0.000224	0.000233	4.02e-05	0	5.28e-05	0.00022	7.93e-05	0.000161	0	0.001092	0.001257	0.000644	0.000272	0.000145	0	0	0	0	0	0	0.000299	0	0	0	0	0	0
tnpAIS1	transposase	0	0.030915	0.010021	0	0.000253	6.63e-05	0.000233	0.004828	0	9.76e-05	0	0.000381	0.000744	0.003838	0.003428	0.003224	0.003232	0.002958	0.009254	0.044811	0.023266	0.029982	0.012177	0.004013	0.005478	0.005105	0.017819	0.008283	0.007887	0.005026	0.002217	0.004886	0.020104	0.004519	0.002414	0	0	0.005587	0.020377	0.008032	0	0.091182	0.006867	0.003131	0	0.004446	0.000131	0
tnpAIS5	transposase	0	5.88e-05	0	0.000436	0	0	0	0	0	0	0	0	0	0	0.000214	0.000354	0.000151	0	0.001537	0.003699	0.004804	0.000648	0.000419	0.003017	0.000258	0.002231	0.000431	0.000396	0.00072	0	0	0.00037	0	0.000368	0.000353	0	0.002641	0	0.000848	0	0	0	0	0	0	0	0	0
tnpAN	transposase	0.001438	0.003423	0.012411	0.001857	0.001994	0.001911	0.00183	0.001441	4.88e-05	0.000298	0.000109	0.000431	0.001837	0.005008	0.006091	0.007426	0.004785	0.004768	0.003169	0.016427	0.006861	0.014238	0.012473	0.18897	0.002719	0.004209	0.018681	0.009317	0.02004	0.095867	0.022422	0.368954	0.012946	0.054161	0.011203	0.004673	0	0	0.013124	0.008196	0.002096	0.046356	0.001716	0	0.000498	0.003927	0.000482	0
tnpAa	transposase	0	0	0	0	0	0	0	0	0	0	0	0	0	0	0	0	0	0	0	0	0.000262	0	0	0	0	0	0	0	0	0	0	0	0	0	0	0	0	0	0	0	0	0	0	0	0	0	0	0
tnpAc	transposase	0.000172	6.02e-05	0.000211	0.001416	1.73e-05	0.000243	0.000275	0	7.92e-05	6.56e-05	0.000255	4.23e-05	1.71e-05	8.74e-05	0.000125	0.000208	0.000201	0.000389	0.000318	0.000428	0.000448	7.17e-05	8.84e-05	0.000366	0.000109	0.000277	3.6e-05	1.67e-05	4.56e-05	0	9.57e-05	0	8.04e-05	0	0	0.001305	0	0.000464	0.000713	0.000231	0	0.001445	6.93e-05	6.58e-05	0.000136	0.000133	5.9e-05	0.000318
tnpAcp1	transposase	0	0	0	0	0	0	0	0	0	0	0	0	0	0	0	0	0	0	0	0.000359	0.000184	0	0	0	0	0	0	0	0	0	0	0	0	0	0	0	0	0	0	0	0	0	0	0	0	0	0	0
tnpAcp2	transposase	0	2.43e-05	7.02e-05	0.000213	0.00015	6.45e-05	4.72e-05	0.008135	0	0	3.19e-05	0	7.38e-05	0.00023	0	3.44e-05	0.000104	0.000407	0	0.000468	0.000586	0.000373	0.000573	0.00027	7.9e-05	0.000165	0.00028	3.58e-05	0.000167	0	0.000213	0	0.000176	0.000171	0	0	0	0	0.001136	0	0	0	0.006125	0	0	0.000233	0	0
[truncated: 4 more columns]

## Sheet: S3
Table S3. meta-analysis result of R. solanacearum genomes
SEQUENCE	START	END	STRAND	GENE	COVERAGE	COVERAGE_MAP	GAPS	%COVERAGE	%IDENTITY	DATABASE	ACCESSION	PRODUCT	RESISTANCE			Detected ARGs
ENA|JAJKBT010000047|JAJKBT010000047.1	24932	26122	+	(Tet)tetC	1-1191/1191	===============	0/0	100	100	argannot	EU751612:1-1191	(Tet)tetC				(AGly)aac3-IIc
ENA|CP104855|CP104855.1	279615	281054	-	(MLS)Lmr(B)	1-1440/1440	===============	0/0	100	98.82	argannot	NG_047912101-1540:1440	(MLS)Lmr(B)				(AGly)aac3-Vb
ENA|CP073265|CP073265.1	616768	617574	+	(Bla)blaBAT-1	1-807/807	===============	0/0	100	98.27	argannot	NG_050940:101-907	(Bla)blaBAT-1				(AGly)aadA4
ENA|AKYF01000019|AKYF01000019.1	174395	175054	+	(Phe)catV	1-660/660	===============	0/0	100	94.85	argannot	KY753886:1-660	(Phe)catV				(AGly)aadA5
ENA|CP023474|CP023474.1	1636115	1636774	+	(Phe)catV	1-660/660	===============	0/0	100	94.85	argannot	KY753886:1-660	(Phe)catV				(AGly)aadE-Pp
ENA|AKYF01000018|AKYF01000018.1	238940	239709	-	(AGly)ant(4')-Ic	1-770/771	===============	0/0	99.87	94.81	argannot	KY753881:1-771	(AGly)ant(4')-Ic				(AGly)aadK-Pm
ENA|CP023474|CP023474.1	4792692	4793461	-	(AGly)ant(4')-Ic	1-770/771	===============	0/0	99.87	94.81	argannot	KY753881:1-771	(AGly)ant(4')-Ic				(AGly)ant(4')-Ic
ENA|CP104855|CP104855.1	3995916	3996436	-	(AGly)satA	2-522/522	===============	0/0	99.81	94.63	argannot	NG_064662:101_622	(AGly)satA				(AGly)satA
ENA|CP157731|CP157731.1	530620	531669	+	(MLS)cfr(B)	1-1050/1050	===============	0/0	100	88.29	argannot	KR610408:4995-6044	(MLS)cfr(B)				(AGly)strA
ENA|JAYFUN010000003|JAYFUN010000003.1	52395	53444	-	(MLS)cfr(B)	1-1050/1050	===============	0/0	100	88.29	argannot	KR610408:4995-6044	(MLS)cfr(B)				(Bla)ampH
ENA|CP073265|CP073265.1	1976473	1976994	+	(AGly)satA	1-522/522	===============	0/0	100	85.25	argannot	NG_064662:101_622	(AGly)satA				(Bla)BLA-1
ENA|CP157731|CP157731.1	2545415	2545936	-	(AGly)satA	1-522/522	===============	0/0	100	85.25	argannot	NG_064662:101_622	(AGly)satA				(Bla)blaBAT-1
ENA|JAYFUN010000001|JAYFUN010000001.1	1647178	1647699	-	(AGly)satA	1-522/522	===============	0/0	100	85.25	argannot	NG_064662:101_622	(AGly)satA				(Bla)blaLRA-10
ENA|JVBI01000152|JVBI01000152.1	238	1074	+	(Bla)blaOXA-22	1-825/825	========/======	45334	100	84.59	argannot	AF064820:952-1776	(Bla)blaOXA-22				(Bla)blaMAL-1
ENA|JVBI01000041|JVBI01000041.1	14357	15162	+	(Bla)blaOXA-60	1-806/816	========/======	45324	98.65	81.91	argannot	AY664505:1-816	(Bla)blaOXA-60				(Bla)blaMOX-8
ENA|CP119084|CP119084.1	1309458	1311319	-	(Bla)Penicillin_Binding_Protein_Ecoli	1-1862/1902	===============	0/0	97.9	81.36	argannot	CP002291:664439-666340	(Bla)Penicillin_Binding_Protein_Ecoli				(Bla)blaOCH-2
ENA|CP073265|CP073265.1	3328284	3329329	-	(MLS)cfr(B)	5-1050/1050	========/======	45388	99.33	81.22	argannot	KR610408:4995-6044	(MLS)cfr(B)				(Bla)blaOXA-22
ENA|AKXS01000061|AKXS01000061.1	54027	54756	+	(Bla)blaOXA-62	129-858/858	..=============	0/0	85.08	80.96	argannot	AY423074:1-858	(Bla)blaOXA-62				(Bla)blaOXA-42
ENA|CP073265|CP073265.1	3326339	3327803	-	(MLS)lsa(B)	1-1465/1479	===============	0/0	99.05	80.96	argannot	AJ579365:4150-5628	(MLS)lsa(B)				(Bla)blaOXA-60
ENA|KB290503|KB290503.1	139811	140540	+	(Bla)blaOXA-62	129-858/858	..=============	0/0	85.08	80.96	argannot	AY423074:1-858	(Bla)blaOXA-62				(Bla)blaOXA-62
ENA|AKYF01000011|AKYF01000011.1	350903	353517	-	(Rif)rphD	1-2618/2619	========/======	45613	99.58	79.85	argannot	NG_063826:1-2619	(Rif)rphD				(Bla)blaPDC-212
ENA|CP023474|CP023474.1	4204519	4207133	-	(Rif)rphD	1-2618/2619	========/======	45613	99.58	79.85	argannot	NG_063826:1-2619	(Rif)rphD				(Bla)blaPDC-252
ENA|CP104855|CP104855.1	2518722	2519592	-	(AGly)aadK-Pm	9-879/888	========/======	45328	97.75	79.75	argannot	CP002869:c4442322-4441435	(AGly)aadK-Pm				(Bla)blaPDC-313
ENA|CP119084|CP119084.1	1045008	1046135	-	(Bla)ampH	1-1128/1161	========/======	45390	96.81	79.68	argannot	CP003785:4208384-4209544	(Bla)ampH				(Bla)Penicillin_Binding_Protein_Ecoli
ENA|CP073265|CP073265.1	298175	299607	-	(MLS)Lmr(B)	5-1440/1440	========/======	45294	99.51	79.11	argannot	NG_047912101-1540:1440	(MLS)Lmr(B)				(Fcyn)FosB2
ENA|CP157731|CP157731.1	2543839	2545205	-	(Tet)tetL	1-1367/1377	===============	0/0	99.27	79	argannot	FN435329:1-1377	(Tet)tetL				(Fcyn)fosBx1
ENA|JAYFUN010000001|JAYFUN010000001.1	1645602	1646968	-	(Tet)tetL	1-1367/1377	===============	0/0	99.27	79	argannot	FN435329:1-1377	(Tet)tetL				(Flq)OqxBgb
ENA|CP104855|CP104855.1	2023023	2025623	-	(Rif)rphD	1-2619/2619	========/======	45532	99.12	78.85	argannot	NG_063826:1-2619	(Rif)rphD				(Gly)vanR-M
ENA|JAYFUN010000003|JAYFUN010000003.1	316809	318241	+	(MLS)Lmr(B)	1-1436/1440	========/======	45421	99.31	77.97	argannot	NG_047912101-1540:1440	(MLS)Lmr(B)				(Gly)vanS-F
ENA|JAJKED010000003|JAJKED010000003.1	201736	202461	-	(Bla)blaOXA-22	3-737/825	========/=====.	45488	87.64	77.91	argannot	AF064820:952-1776	(Bla)blaOXA-22				(Gly)vanY-M
ENA|JAJMMZ010000002|JAJMMZ010000002.1	2068451	2069176	+	(Bla)blaOXA-22	3-737/825	========/=====.	45488	87.64	77.91	argannot	AF064820:952-1776	(Bla)blaOXA-22				(MLS)cfr(B)
ENA|CP157731|CP157731.1	1813657	1816254	+	(Rif)rphD	1-2619/2619	========/======	45372	99.2	77.89	argannot	NG_063826:1-2619	(Rif)rphD				(MLS)Lmr(B)
ENA|JAYFUN010000001|JAYFUN010000001.1	915112	917709	+	(Rif)rphD	1-2619/2619	========/======	45372	99.2	77.89	argannot	NG_063826:1-2619	(Rif)rphD				(MLS)lsa(B)
ENA|AKYF01000010|AKYF01000010.1	249418	250271	+	(AGly)aadE-Pp	2-855/855	========/======	45386	99.65	77.8	argannot	HE577054:1299623-1300477	(AGly)aadE-Pp				(Phe)catB
ENA|CP023474|CP023474.1	2562327	2563180	+	(AGly)aadE-Pp	2-855/855	========/======	45386	99.65	77.8	argannot	HE577054:1299623-1300477	(AGly)aadE-Pp				(Phe)catV
ENA|CDQJ01000001|CDQJ01000001.1	3626218	3626943	-	(Bla)blaOXA-22	3-737/825	========/=====.	45488	87.64	77.78	argannot	AF064820:952-1776	(Bla)blaOXA-22				(Phe)floR
ENA|CP047137|CP047137.1	89870	90595	-	(Bla)blaOXA-22	3-737/825	========/=====.	45488	87.64	77.78	argannot	AF064820:952-1776	(Bla)blaOXA-22				(Rif)rphD
ENA|JAJKDF010000011|JAJKDF010000011.1	112647	113372	+	(Bla)blaOXA-22	3-737/825	========/=====.	45488	87.64	77.78	argannot	AF064820:952-1776	(Bla)blaOXA-22				(Tet)tet(41)
ENA|JAJMMH010000002|JAJMMH010000002.1	481908	482633	+	(Bla)blaOXA-22	3-737/825	========/=====.	45488	87.64	77.78	argannot	AF064820:952-1776	(Bla)blaOXA-22				(Tet)tetC
ENA|JAJMMM010000002|JAJMMM010000002.1	1252974	1253699	-	(Bla)blaOXA-22	3-737/825	========/=====.	45488	87.64	77.78	argannot	AF064820:952-1776	(Bla)blaOXA-22				(Tet)tetL
ENA|CP157731|CP157731.1	265912	267344	-	(MLS)Lmr(B)	1-1436/1440	========/======	45421	99.31	77.69	argannot	NG_047912101-1540:1440	(MLS)Lmr(B)				aac(3)-II
ENA|CP088238|CP088238.1	513444	514169	-	(Bla)blaOXA-22	3-737/825	========/=====.	45488	87.64	77.64	argannot	AF064820:952-1776	(Bla)blaOXA-22				aac(3)-IIa_2
ENA|JAIVFC010000004|JAIVFC010000004.1	50531	51256	-	(Bla)blaOXA-22	3-737/825	========/=====.	45488	87.64	77.37	argannot	AF064820:952-1776	(Bla)blaOXA-22				aac(3)-IIa_4
ENA|JAIVFE010000004|JAIVFE010000004.1	361052	361777	+	(Bla)blaOXA-22	3-737/825	========/=====.	45488	87.64	77.37	argannot	AF064820:952-1776	(Bla)blaOXA-22				AAC(3)-IIb
ENA|JBFTYN010000018|JBFTYN010000018.1	50532	51257	-	(Bla)blaOXA-22	3-737/825	========/=====.	45488	87.64	77.37	argannot	AF064820:952-1776	(Bla)blaOXA-22				aac(3)-IIb_1
ENA|JBFTYO010000016|JBFTYO010000016.1	50532	51257	-	(Bla)blaOXA-22	3-737/825	========/=====.	45488	87.64	77.37	argannot	AF064820:952-1776	(Bla)blaOXA-22				AAC(3)-IIc
ENA|JAIVET010000004|JAIVET010000004.1	39248	40016	-	(Bla)blaOXA-22	3-780/825	========/======	45582	92.73	77.11	argannot	AF064820:952-1776	(Bla)blaOXA-22				aac(6')-35
ENA|JAJKBK010000002|JAJKBK010000002.1	1631735	1632503	+	(Bla)blaOXA-22	3-780/825	========/======	45582	92.73	77.11	argannot	AF064820:952-1776	(Bla)blaOXA-22				aadA4_1
ENA|JAJKEW010000006|JAJKEW010000006.1	91723	92491	-	(Bla)blaOXA-22	3-780/825	========/======	45552	92.73	77.11	argannot	AF064820:952-1776	(Bla)blaOXA-22				aadA5
ENA|CDLW01000001|CDLW01000001.1	1090297	1091041	+	(Bla)blaOXA-22	27-780/825	========/======	45552	89.82	77.05	argannot	AF064820:952-1776	(Bla)blaOXA-22				aadA5_1
ENA|CDSB01000001|CDSB01000001.1	662089	662833	+	(Bla)blaOXA-22	27-780/825	========/======	45552	89.82	77.05	argannot	AF064820:952-1776	(Bla)blaOXA-22				aadK
ENA|CP034196|CP034196.1	7824	8568	+	(Bla)blaOXA-22	27-780/825	========/======	45552	89.82	77.05	argannot	AF064820:952-1776	(Bla)blaOXA-22				aadK_1
ENA|CP034198|CP034198.1	1626564	1627308	+	(Bla)blaOXA-22	27-780/825	========/======	45552	89.82	77.05	argannot	AF064820:952-1776	(Bla)blaOXA-22				acrB
ENA|CP115950|CP115950.1	46267	47011	+	(Bla)blaOXA-22	27-780/825	========/======	45552	89.82	77.05	argannot	AF064820:952-1776	(Bla)blaOXA-22				acrD
ENA|JAJKCM010000080|JAJKCM010000080.1	7895	8639	+	(Bla)blaOXA-22	27-780/825	========/======	45552	89.82	77.05	argannot	AF064820:952-1776	(Bla)blaOXA-22				acrE
ENA|JAJKER010000061|JAJKER010000061.1	9767	10511	-	(Bla)blaOXA-22	27-780/825	========/======	45552	89.82	77.05	argannot	AF064820:952-1776	(Bla)blaOXA-22				acrF
ENA|JAJKDW010000032|JAJKDW010000032.1	42495	43268	+	(Bla)blaOXA-22	1-783/825	========/======	45552	93.33	77	argannot	AF064820:952-1776	(Bla)blaOXA-22				amrA
ENA|JAJKEA010000070|JAJKEA010000070.1	12927	13700	+	(Bla)blaOXA-22	1-783/825	========/======	45552	93.33	77	argannot	AF064820:952-1776	(Bla)blaOXA-22				amrB
ENA|JAZHGO010000081|JAZHGO010000081.1	1105	1878	-	(Bla)blaOXA-22	1-783/825	========/======	45552	93.33	77	argannot	AF064820:952-1776	(Bla)blaOXA-22				ANT(4')-Ia
ENA|NCTJ01000004|NCTJ01000004.1	39032	39805	-	(Bla)blaOXA-22	1-783/825	========/======	45552	93.33	77	argannot	AF064820:952-1776	(Bla)blaOXA-22				ant(4')-Ib_1
ENA|NCTJ03000011|NCTJ03000011.1	419607	420380	+	(Bla)blaOXA-22	1-783/825	========/======	45552	93.33	77	argannot	AF064820:952-1776	(Bla)blaOXA-22				ant(4')-Ic
ENA|PQWP01000099|PQWP01000099.1	93653	94426	+	(Bla)blaOXA-22	1-783/825	========/======	45552	93.33	77	argannot	AF064820:952-1776	(Bla)blaOXA-22				ant(6)-Ic
ENA|JAJKBS010000063|JAJKBS010000063.1	13275	14043	-	(Bla)blaOXA-22	3-780/825	========/======	45552	92.73	76.98	argannot	AF064820:952-1776	(Bla)blaOXA-22				APH(3'')-Ib
ENA|JACWOO010000015|JACWOO010000015.1	1127	1852	-	(Bla)blaOXA-22	3-737/825	========/=====.	45488	87.64	76.97	argannot	AF064820:952-1776	(Bla)blaOXA-22				aph(3'')-Ib_1
ENA|JAJKDM010000021|JAJKDM010000021.1	1110	1835	-	(Bla)blaOXA-22	3-737/825	========/=====.	45488	87.64	76.97	argannot	AF064820:952-1776	(Bla)blaOXA-22				arnA
ENA|CP051176|CP051176.1	1168373	1169146	-	(Bla)blaOXA-22	1-783/825	========/======	45552	93.33	76.87	argannot	AF064820:952-1776	(Bla)blaOXA-22				AxyX
ENA|JACWNG010000018|JACWNG010000018.1	1345008	1345781	+	(Bla)blaOXA-22	1-783/825	========/======	45552	93.33	76.87	argannot	AF064820:952-1776	(Bla)blaOXA-22				AxyY
ENA|JACWNS010000014|JACWNS010000014.1	28385	29158	-	(Bla)blaOXA-22	1-783/825	========/======	45552	93.33	76.87	argannot	AF064820:952-1776	(Bla)blaOXA-22				bacA
ENA|JAJKDV010000013|JAJKDV010000013.1	93162	93935	+	(Bla)blaOXA-22	1-783/825	========/======	45552	93.33	76.87	argannot	AF064820:952-1776	(Bla)blaOXA-22				Bacillus_subtilis_mprF
ENA|JAJMMQ010000002|JAJMMQ010000002.1	334902	335675	+	(Bla)blaOXA-22	1-783/825	========/======	45552	93.33	76.87	argannot	AF064820:952-1776	(Bla)blaOXA-22				baeR
ENA|JAZKLP010000020|JAZKLP010000020.1	93196	93969	+	(Bla)blaOXA-22	1-783/825	========/======	45552	93.33	76.87	argannot	AF064820:952-1776	(Bla)blaOXA-22				baeS
ENA|JBHLTT010000046|JBHLTT010000046.1	27356	28129	-	(Bla)blaOXA-22	1-783/825	========/======	45552	93.33	76.87	argannot	AF064820:952-1776	(Bla)blaOXA-22				BAT-1
ENA|JBHLYC010000014|JBHLYC010000014.1	93136	93909	+	(Bla)blaOXA-22	1-783/825	========/======	45552	93.33	76.87	argannot	AF064820:952-1776	(Bla)blaOXA-22				bcrA
ENA|JBHRUY010000002|JBHRUY010000002.1	1128731	1129504	-	(Bla)blaOXA-22	1-783/825	========/======	45552	93.33	76.87	argannot	AF064820:952-1776	(Bla)blaOXA-22				bcrC
ENA|JBHRWY010000016|JBHRWY010000016.1	735360	736133	-	(Bla)blaOXA-22	1-783/825	========/======	45552	93.33	76.87	argannot	AF064820:952-1776	(Bla)blaOXA-22				BLA1
ENA|JBHUKH010000002|JBHUKH010000002.1	484998	485770	+	(Bla)blaOXA-22	1-783/825	========/======	45583	93.21	76.87	argannot	AF064820:952-1776	(Bla)blaOXA-22				blaBAT-1
ENA|JBHUNR010000002|JBHUNR010000002.1	930732	931505	+	(Bla)blaOXA-22	1-783/825	========/======	45552	93.33	76.87	argannot	AF064820:952-1776	(Bla)blaOXA-22				blaBBI
ENA|NCTK01000002|NCTK01000002.1	67055	67828	+	(Bla)blaOXA-22	1-783/825	========/======	45552	93.33	76.87	argannot	AF064820:952-1776	(Bla)blaOXA-22				blaMAL-1
ENA|CP115953|CP115953.1	44818	45586	+	(Bla)blaOXA-22	3-780/825	========/======	45552	92.73	76.85	argannot	AF064820:952-1776	(Bla)blaOXA-22				blaMAL-1_1
ENA|FP885907|FP885907.1	43975	44743	+	(Bla)blaOXA-22	3-780/825	========/======	45552	92.73	76.85	argannot	AF064820:952-1776	(Bla)blaOXA-22				blaOCH-2
ENA|JAJKEQ010000002|JAJKEQ010000002.1	1234244	1235012	-	(Bla)blaOXA-22	3-780/825	========/======	45552	92.73	76.85	argannot	AF064820:952-1776	(Bla)blaOXA-22				blaOCH-2_1
ENA|JAJMMY010000001|JAJMMY010000001.1	183308	184076	-	(Bla)blaOXA-22	3-780/825	========/======	45552	92.73	76.85	argannot	AF064820:952-1776	(Bla)blaOXA-22				blaOXA-152
ENA|JACWND010000010|JACWND010000010.1	551604	552371	-	(Bla)blaOXA-22	3-779/825	========/======	45488	92.73	76.8	argannot	AF064820:952-1776	(Bla)blaOXA-22				blaOXA-152_1
ENA|JAJKBX010000101|JAJKBX010000101.1	6009	6778	+	(Bla)blaOXA-22	1-783/825	========/======	45586	92.85	76.75	argannot	AF064820:952-1776	(Bla)blaOXA-22				blaOXA-22
ENA|CP021765|CP021765.2	43980	44748	+	(Bla)blaOXA-22	3-780/825	========/======	45552	92.73	76.73	argannot	AF064820:952-1776	(Bla)blaOXA-22				blaOXA-22_1
ENA|CP021767|CP021767.1	51885	52653	+	(Bla)blaOXA-22	3-780/825	========/======	45552	92.73	76.73	argannot	AF064820:952-1776	(Bla)blaOXA-22				blaOXA-42
ENA|CP026091|CP026091.1	51030	51798	+	(Bla)blaOXA-22	3-780/825	========/======	45552	92.73	76.73	argannot	AF064820:952-1776	(Bla)blaOXA-22				blaOXA-42_1
ENA|CP026091|CP026091.2	36430	37198	-	(Bla)blaOXA-22	3-780/825	========/======	45552	92.73	76.73	argannot	AF064820:952-1776	(Bla)blaOXA-22				blaOXA-443_1
ENA|CP026093|CP026093.1	51024	51792	+	(Bla)blaOXA-22	3-780/825	========/======	45552	92.73	76.73	argannot	AF064820:952-1776	(Bla)blaOXA-22				blaOXA-444_1
ENA|CP026093|CP026093.2	36425	37193	-	(Bla)blaOXA-22	3-780/825	========/======	45552	92.73	76.73	argannot	AF064820:952-1776	(Bla)blaOXA-22				blaOXA-569
ENA|JACWNR010000022|JACWNR010000022.1	10105	10873	-	(Bla)blaOXA-22	3-780/825	========/======	45552	92.73	76.73	argannot	AF064820:952-1776	(Bla)blaOXA-22				blaOXA-572
ENA|JAIVEU010000001|JAIVEU010000001.1	643306	644074	+	(Bla)blaOXA-22	3-780/825	========/======	45552	92.73	76.73	argannot	AF064820:952-1776	(Bla)blaOXA-22				blaOXA-573
ENA|JAIVEY010000002|JAIVEY010000002.1	377871	378639	+	(Bla)blaOXA-22	3-780/825	========/======	45552	92.73	76.73	argannot	AF064820:952-1776	(Bla)blaOXA-22				blaPAO_1
ENA|JAIVFG010000024|JAIVFG010000024.1	16825	17593	-	(Bla)blaOXA-22	3-780/825	========/======	45552	92.73	76.73	argannot	AF064820:952-1776	(Bla)blaOXA-22				blaPAO_3
ENA|JAJKBM010000018|JAJKBM010000018.1	10075	10843	-	(Bla)blaOXA-22	3-780/825	========/======	45552	92.73	76.73	argannot	AF064820:952-1776	(Bla)blaOXA-22				blaPAO_4
ENA|JAJKBN010000018|JAJKBN010000018.1	102255	103023	+	(Bla)blaOXA-22	3-780/825	========/======	45552	92.73	76.73	argannot	AF064820:952-1776	(Bla)blaOXA-22				blaPDC-102
ENA|JAJKBO010000016|JAJKBO010000016.1	102255	103023	+	(Bla)blaOXA-22	3-780/825	========/======	45552	92.73	76.73	argannot	AF064820:952-1776	(Bla)blaOXA-22				blaPDC-140
ENA|JAJKBR010000013|JAJKBR010000013.1	34667	35435	-	(Bla)blaOXA-22	3-780/825	========/======	45552	92.73	76.73	argannot	AF064820:952-1776	(Bla)blaOXA-22				blaPDC-151
ENA|JAJKBZ010000017|JAJKBZ010000017.1	102255	103023	+	(Bla)blaOXA-22	3-780/825	========/======	45552	92.73	76.73	argannot	AF064820:952-1776	(Bla)blaOXA-22				blaPDC-170
ENA|JAJKCN010000045|JAJKCN010000045.1	10372	11140	-	(Bla)blaOXA-22	3-780/825	========/======	45552	92.73	76.73	argannot	AF064820:952-1776	(Bla)blaOXA-22				blaPDC-259
ENA|JAJKEO010000019|JAJKEO010000019.1	102246	103014	+	(Bla)blaOXA-22	3-780/825	========/======	45552	92.73	76.73	argannot	AF064820:952-1776	(Bla)blaOXA-22				blaPDC-263
ENA|JAJMMJ010000002|JAJMMJ010000002.1	1372882	1373650	-	(Bla)blaOXA-22	3-780/825	========/======	45552	92.73	76.73	argannot	AF064820:952-1776	(Bla)blaOXA-22				blaPDC-356
ENA|JAJMMV010000002|JAJMMV010000002.1	1375512	1376280	+	(Bla)blaOXA-22	3-780/825	========/======	45552	92.73	76.73	argannot	AF064820:952-1776	(Bla)blaOXA-22				blaPDC-65
ENA|JAZHGN010000042|JAZHGN010000042.1	10358	11126	-	(Bla)blaOXA-22	3-780/825	========/======	45552	92.73	76.73	argannot	AF064820:952-1776	(Bla)blaOXA-22				blaRSC1-1
ENA|JIBY01000278|JIBY01000278.1	20501	21269	+	(Bla)blaOXA-22	3-780/825	========/======	45552	92.73	76.73	argannot	AF064820:952-1776	(Bla)blaOXA-22				blt
ENA|JXAY01000127|JXAY01000127.1	9821	10589	-	(Bla)blaOXA-22	3-780/825	========/======	45552	92.73	76.73	argannot	AF064820:952-1776	(Bla)blaOXA-22				bmr
ENA|MTBB01000054|MTBB01000054.1	43970	44738	+	(Bla)blaOXA-22	3-780/825	========/======	45552	92.73	76.73	argannot	AF064820:952-1776	(Bla)blaOXA-22				catA15
ENA|AP029015|AP029015.1	49464	50190	+	(Bla)blaOXA-22	25-761/825	========/=====.	45616	87.52	76.69	argannot	AF064820:952-1776	(Bla)blaOXA-22				catB_1
ENA|CP014703|CP014703.1	49735	50461	+	(Bla)blaOXA-22	25-761/825	========/=====.	45616	87.52	76.69	argannot	AF064820:952-1776	(Bla)blaOXA-22				catV
ENA|CP022758|CP022758.1	49731	50457	+	(Bla)blaOXA-22	25-761/825	========/=====.	45616	87.52	76.69	argannot	AF064820:952-1776	(Bla)blaOXA-22				ceoA
ENA|CP022762|CP022762.1	49735	50461	+	(Bla)blaOXA-22	25-761/825	========/=====.	45616	87.52	76.69	argannot	AF064820:952-1776	(Bla)blaOXA-22				ceoB
ENA|CP022764|CP022764.1	49732	50458	+	(Bla)blaOXA-22	25-761/825	========/=====.	45616	87.52	76.69	argannot	AF064820:952-1776	(Bla)blaOXA-22				cfr(B)
ENA|CP022771|CP022771.1	49745	50471	+	(Bla)blaOXA-22	25-761/825	========/=====.	45616	87.52	76.69	argannot	AF064820:952-1776	(Bla)blaOXA-22				cfr(B)_3
ENA|CP022775|CP022775.1	49723	50449	+	(Bla)blaOXA-22	25-761/825	========/=====.	45616	87.52	76.69	argannot	AF064820:952-1776	(Bla)blaOXA-22				clbA
ENA|CP022777|CP022777.1	49776	50502	+	(Bla)blaOXA-22	25-761/825	========/=====.	45616	87.52	76.69	argannot	AF064820:952-1776	(Bla)blaOXA-22				clbB
ENA|CP022797|CP022797.1	49732	50458	+	(Bla)blaOXA-22	25-761/825	========/=====.	45616	87.52	76.69	argannot	AF064820:952-1776	(Bla)blaOXA-22				clbC
ENA|CP022799|CP022799.1	49735	50461	+	(Bla)blaOXA-22	25-761/825	========/=====.	45616	87.52	76.69	argannot	AF064820:952-1776	(Bla)blaOXA-22				Clostridium_butyricum_catB
ENA|JAJKCB010000009|JAJKCB010000009.1	208363	209089	+	(Bla)blaOXA-22	25-761/825	========/=====.	45616	87.52	76.69	argannot	AF064820:952-1776	(Bla)blaOXA-22				cpxA
ENA|JAJKCC010000013|JAJKCC010000013.1	111579	112305	+	(Bla)blaOXA-22	25-761/825	========/=====.	45616	87.52	76.69	argannot	AF064820:952-1776	(Bla)blaOXA-22				CRP
ENA|FP885891|FP885891.2	48504	49249	+	(Bla)blaOXA-22	25-779/825	========/======	45582	89.94	76.68	argannot	AF064820:952-1776	(Bla)blaOXA-22				EdeQ
ENA|JAJKBV010000016|JAJKBV010000016.1	114212	114957	+	(Bla)blaOXA-22	25-779/825	========/======	45582	89.94	76.68	argannot	AF064820:952-1776	(Bla)blaOXA-22				emrB
ENA|JAJKCZ010000013|JAJKCZ010000013.1	124116	124861	+	(Bla)blaOXA-22	25-779/825	========/======	45582	89.94	76.68	argannot	AF064820:952-1776	(Bla)blaOXA-22				emrR
ENA|JAJKDL010000001|JAJKDL010000001.1	722176	722921	-	(Bla)blaOXA-22	25-779/825	========/======	45582	89.94	76.68	argannot	AF064820:952-1776	(Bla)blaOXA-22				Enterobacter_cloacae_acrA
ENA|JAJMNC010000001|JAJMNC010000001.1	1211051	1211796	-	(Bla)blaOXA-22	25-779/825	========/======	45582	89.94	76.68	argannot	AF064820:952-1776	(Bla)blaOXA-22				eptA
ENA|AAKL01000014|AAKL01000014.1	91463	92230	-	(Bla)blaOXA-22	3-779/825	========/======	45488	92.73	76.67	argannot	AF064820:952-1776	(Bla)blaOXA-22				Escherichia_coli_ampH
ENA|CAHW01000006|CAHW01000006.1	574874	575641	+	(Bla)blaOXA-22	3-779/825	========/======	45488	92.73	76.67	argannot	AF064820:952-1776	(Bla)blaOXA-22				Escherichia_coli_mdfA
ENA|CAHW02000089|CAHW02000089.1	117663	118430	+	(Bla)blaOXA-22	3-779/825	========/======	45488	92.73	76.67	argannot	AF064820:952-1776	(Bla)blaOXA-22				floR
ENA|CAMLQR010000001|CAMLQR010000001.1	56055	56822	-	(Bla)blaOXA-22	3-779/825	========/======	45488	92.73	76.67	argannot	AF064820:952-1776	(Bla)blaOXA-22				floR_2
ENA|CDGL010000110|CDGL010000110.1	3932	4699	-	(Bla)blaOXA-22	3-779/825	========/======	45488	92.73	76.67	argannot	AF064820:952-1776	(Bla)blaOXA-22				floR2
ENA|CDLX01000001|CDLX01000001.1	562670	563437	-	(Bla)blaOXA-22	3-779/825	========/======	45488	92.73	76.67	argannot	AF064820:952-1776	(Bla)blaOXA-22				fos_2
ENA|CDMD01000001|CDMD01000001.1	1304733	1305500	+	(Bla)blaOXA-22	3-779/825	========/======	45488	92.73	76.67	argannot	AF064820:952-1776	(Bla)blaOXA-22				FosB
ENA|CDRX01000001|CDRX01000001.1	2261659	2262426	+	(Bla)blaOXA-22	3-779/825	========/======	45488	92.73	76.67	argannot	AF064820:952-1776	(Bla)blaOXA-22				fosB_5
ENA|CP012688|CP012688.1	51872	52639	+	(Bla)blaOXA-22	3-779/825	========/======	45488	92.73	76.67	argannot	AF064820:952-1776	(Bla)blaOXA-22				fosB-38141535
ENA|CP021653|CP021653.1	51872	52639	+	(Bla)blaOXA-22	3-779/825	========/======	45488	92.73	76.67	argannot	AF064820:952-1776	(Bla)blaOXA-22				fos-Crono
ENA|CP047139|CP047139.1	100442	101209	-	(Bla)blaOXA-22	3-779/825	========/======	45488	92.73	76.67	argannot	AF064820:952-1776	(Bla)blaOXA-22				golS
ENA|CP088234|CP088234.1	351105	351872	-	(Bla)blaOXA-22	3-779/825	========/======	45488	92.73	76.67	argannot	AF064820:952-1776	(Bla)blaOXA-22				H-NS
ENA|CP115947|CP115947.1	51844	52611	+	(Bla)blaOXA-22	3-779/825	========/======	45488	92.73	76.67	argannot	AF064820:952-1776	(Bla)blaOXA-22				kdpE
ENA|JABVMB010000011|JABVMB010000011.1	77624	78391	+	(Bla)blaOXA-22	3-779/825	========/======	45488	92.73	76.67	argannot	AF064820:952-1776	(Bla)blaOXA-22				Klebsiella_pneumoniae_KpnF
ENA|JACWNK010000007|JACWNK010000007.1	56121	56888	-	(Bla)blaOXA-22	3-779/825	========/======	45488	92.73	76.67	argannot	AF064820:952-1776	(Bla)blaOXA-22				Klebsiella_pneumoniae_KpnG
ENA|JACWNL010000007|JACWNL010000007.1	56121	56888	-	(Bla)blaOXA-22	3-779/825	========/======	45488	92.73	76.67	argannot	AF064820:952-1776	(Bla)blaOXA-22				Klebsiella_pneumoniae_OmpK37
ENA|JACWNM010000026|JACWNM010000026.1	29899	30666	+	(Bla)blaOXA-22	3-779/825	========/======	45488	92.73	76.67	argannot	AF064820:952-1776	(Bla)blaOXA-22				lmrB
ENA|JACWNN010000004|JACWNN010000004.1	47972	48739	-	(Bla)blaOXA-22	3-779/825	========/======	45488	92.73	76.67	argannot	AF064820:952-1776	(Bla)blaOXA-22				LRA-10
ENA|JACWNO010000008|JACWNO010000008.1	56121	56888	-	(Bla)blaOXA-22	3-779/825	========/======	45488	92.73	76.67	argannot	AF064820:952-1776	(Bla)blaOXA-22				lsa(B)
ENA|JACWNP010000002|JACWNP010000002.1	28061	28828	-	(Bla)blaOXA-22	3-779/825	========/======	45488	92.73	76.67	argannot	AF064820:952-1776	(Bla)blaOXA-22				lsa(B)_1
ENA|JACWNQ010000005|JACWNQ010000005.1	69465	70232	-	(Bla)blaOXA-22	3-779/825	========/======	45488	92.73	76.67	argannot	AF064820:952-1776	(Bla)blaOXA-22				lsa(E)
ENA|JACWNT010000007|JACWNT010000007.1	56121	56888	-	(Bla)blaOXA-22	3-779/825	========/======	45488	92.73	76.67	argannot	AF064820:952-1776	(Bla)blaOXA-22				lsa(E)_1
ENA|JACWNW010000007|JACWNW010000007.1	109737	110504	+	(Bla)blaOXA-22	3-779/825	========/======	45488	92.73	76.67	argannot	AF064820:952-1776	(Bla)blaOXA-22				lsaB
ENA|JACWNX010000006|JACWNX010000006.1	56121	56888	-	(Bla)blaOXA-22	3-779/825	========/======	45488	92.73	76.67	argannot	AF064820:952-1776	(Bla)blaOXA-22				marA
ENA|JACWNY010000007|JACWNY010000007.1	109737	110504	+	(Bla)blaOXA-22	3-779/825	========/======	45488	92.73	76.67	argannot	AF064820:952-1776	(Bla)blaOXA-22				mdf(A)_1
ENA|JACWNZ010000007|JACWNZ010000007.1	56121	56888	-	(Bla)blaOXA-22	3-779/825	========/======	45488	92.73	76.67	argannot	AF064820:952-1776	(Bla)blaOXA-22				mdsA
ENA|JACWOA010000006|JACWOA010000006.1	56121	56888	-	(Bla)blaOXA-22	3-779/825	========/======	45488	92.73	76.67	argannot	AF064820:952-1776	(Bla)blaOXA-22				mdsB
ENA|JACWOB010000007|JACWOB010000007.1	56121	56888	-	(Bla)blaOXA-22	3-779/825	========/======	45488	92.73	76.67	argannot	AF064820:952-1776	(Bla)blaOXA-22				mdsC
ENA|JACWOC010000007|JACWOC010000007.1	109738	110505	+	(Bla)blaOXA-22	3-779/825	========/======	45488	92.73	76.67	argannot	AF064820:952-1776	(Bla)blaOXA-22				mdtB
ENA|JACWOD010000007|JACWOD010000007.1	56121	56888	-	(Bla)blaOXA-22	3-779/825	========/======	45488	92.73	76.67	argannot	AF064820:952-1776	(Bla)blaOXA-22				mdtC
ENA|JACWOE010000007|JACWOE010000007.1	109737	110504	+	(Bla)blaOXA-22	3-779/825	========/======	45488	92.73	76.67	argannot	AF064820:952-1776	(Bla)blaOXA-22				mdtH
ENA|JACWOF010000007|JACWOF010000007.1	56121	56888	-	(Bla)blaOXA-22	3-779/825	========/======	45488	92.73	76.67	argannot	AF064820:952-1776	(Bla)blaOXA-22				mdtK
ENA|JACWOG010000006|JACWOG010000006.1	109737	110504	+	(Bla)blaOXA-22	3-779/825	========/======	45488	92.73	76.67	argannot	AF064820:952-1776	(Bla)blaOXA-22				MexA
ENA|JACWOH010000008|JACWOH010000008.1	75525	76292	+	(Bla)blaOXA-22	3-779/825	========/======	45488	92.73	76.67	argannot	AF064820:952-1776	(Bla)blaOXA-22				MexB
ENA|JACWOJ010000007|JACWOJ010000007.1	109737	110504	+	(Bla)blaOXA-22	3-779/825	========/======	45488	92.73	76.67	argannot	AF064820:952-1776	(Bla)blaOXA-22				MexD
ENA|JACWOK010000039|JACWOK010000039.1	29892	30659	+	(Bla)blaOXA-22	3-779/825	========/======	45488	92.73	76.67	argannot	AF064820:952-1776	(Bla)blaOXA-22				mexK
ENA|JACWOL010000034|JACWOL010000034.1	29879	30646	+	(Bla)blaOXA-22	3-779/825	========/======	45488	92.73	76.67	argannot	AF064820:952-1776	(Bla)blaOXA-22				mexX
ENA|JACWOP010000007|JACWOP010000007.1	36533	37300	-	(Bla)blaOXA-22	3-779/825	========/======	45488	92.73	76.67	argannot	AF064820:952-1776	(Bla)blaOXA-22				mexY
ENA|JACWOQ010000020|JACWOQ010000020.1	47221	47988	-	(Bla)blaOXA-22	3-779/825	========/======	45488	92.73	76.67	argannot	AF064820:952-1776	(Bla)blaOXA-22				mph(J)_1
ENA|JACWOT010000022|JACWOT010000022.1	29887	30654	+	(Bla)blaOXA-22	3-779/825	========/======	45488	92.73	76.67	argannot	AF064820:952-1776	(Bla)blaOXA-22				mph(K)_1
ENA|JACWOV010000227|JACWOV010000227.1	3586	4353	-	(Bla)blaOXA-22	3-779/825	========/======	45488	92.73	76.67	argannot	AF064820:952-1776	(Bla)blaOXA-22				mphJ
ENA|JACWOW010000038|JACWOW010000038.1	3570	4337	-	(Bla)blaOXA-22	3-779/825	========/======	45488	92.73	76.67	argannot	AF064820:952-1776	(Bla)blaOXA-22				mphK
ENA|JACWOX010000045|JACWOX010000045.1	3583	4350	-	(Bla)blaOXA-22	3-779/825	========/======	45488	92.73	76.67	argannot	AF064820:952-1776	(Bla)blaOXA-22				msbA
ENA|JACWOY010000008|JACWOY010000008.1	53903	54670	+	(Bla)blaOXA-22	3-779/825	========/======	45488	92.73	76.67	argannot	AF064820:952-1776	(Bla)blaOXA-22				mtrC
ENA|JACWPA010000011|JACWPA010000011.1	36236	37003	-	(Bla)blaOXA-22	3-779/825	========/======	45488	92.73	76.67	argannot	AF064820:952-1776	(Bla)blaOXA-22				mtrD
ENA|JACWPB010000008|JACWPB010000008.1	56121	56888	-	(Bla)blaOXA-22	3-779/825	========/======	45488	92.73	76.67	argannot	AF064820:952-1776	(Bla)blaOXA-22				MuxB
ENA|JACWPC010000007|JACWPC010000007.1	56121	56888	-	(Bla)blaOXA-22	3-779/825	========/======	45488	92.73	76.67	argannot	AF064820:952-1776	(Bla)blaOXA-22				MuxC
ENA|JACWPD010000007|JACWPD010000007.1	56121	56888	-	(Bla)blaOXA-22	3-779/825	========/======	45488	92.73	76.67	argannot	AF064820:952-1776	(Bla)blaOXA-22				OCH-2
ENA|JACWPE010000008|JACWPE010000008.1	109737	110504	+	(Bla)blaOXA-22	3-779/825	========/======	45488	92.73	76.67	argannot	AF064820:952-1776	(Bla)blaOXA-22				opcM
ENA|JACWPF010000008|JACWPF010000008.1	109737	110504	+	(Bla)blaOXA-22	3-779/825	========/======	45488	92.73	76.67	argannot	AF064820:952-1776	(Bla)blaOXA-22				OpmB
ENA|JACWPG010000007|JACWPG010000007.1	56121	56888	-	(Bla)blaOXA-22	3-779/825	========/======	45488	92.73	76.67	argannot	AF064820:952-1776	(Bla)blaOXA-22				OprM
ENA|JACWPH010000008|JACWPH010000008.1	56121	56888	-	(Bla)blaOXA-22	3-779/825	========/======	45488	92.73	76.67	argannot	AF064820:952-1776	(Bla)blaOXA-22				OprZ
ENA|JACWPI010000007|JACWPI010000007.1	56121	56888	-	(Bla)blaOXA-22	3-779/825	========/======	45488	92.73	76.67	argannot	AF064820:952-1776	(Bla)blaOXA-22				oqxB_1
ENA|JACWPJ010000020|JACWPJ010000020.1	29887	30654	+	(Bla)blaOXA-22	3-779/825	========/======	45488	92.73	76.67	argannot	AF064820:952-1776	(Bla)blaOXA-22				oqxB11
ENA|JACWPK010000052|JACWPK010000052.1	3619	4386	-	(Bla)blaOXA-22	3-779/825	========/======	45488	92.73	76.67	argannot	AF064820:952-1776	(Bla)blaOXA-22				oqxB12
ENA|JACWPL010000007|JACWPL010000007.1	56121	56888	-	(Bla)blaOXA-22	3-779/825	========/======	45488	92.73	76.67	argannot	AF064820:952-1776	(Bla)blaOXA-22				oqxB4
ENA|JACWPM010000008|JACWPM010000008.1	109737	110504	+	(Bla)blaOXA-22	3-779/825	========/======	45488	92.73	76.67	argannot	AF064820:952-1776	(Bla)blaOXA-22				OXA-152
ENA|JACWPN010000007|JACWPN010000007.1	56121	56888	-	(Bla)blaOXA-22	3-779/825	========/======	45488	92.73	76.67	argannot	AF064820:952-1776	(Bla)blaOXA-22				OXA-22
ENA|JACWPP010000013|JACWPP010000013.1	69491	70258	-	(Bla)blaOXA-22	3-779/825	========/======	45488	92.73	76.67	argannot	AF064820:952-1776	(Bla)blaOXA-22				OXA-42
ENA|JACWPQ010000017|JACWPQ010000017.1	77589	78356	+	(Bla)blaOXA-22	3-779/825	========/======	45488	92.73	76.67	argannot	AF064820:952-1776	(Bla)blaOXA-22				OXA-443
ENA|JACWPR010000010|JACWPR010000010.1	3613	4380	-	(Bla)blaOXA-22	3-779/825	========/======	45488	92.73	76.67	argannot	AF064820:952-1776	(Bla)blaOXA-22				OXA-444
ENA|JACWPS010000021|JACWPS010000021.1	29903	30670	+	(Bla)blaOXA-22	3-779/825	========/======	45488	92.73	76.67	argannot	AF064820:952-1776	(Bla)blaOXA-22				PDC-4
ENA|JACWPX010000008|JACWPX010000008.1	101285	102052	-	(Bla)blaOXA-22	3-779/825	========/======	45488	92.73	76.67	argannot	AF064820:952-1776	(Bla)blaOXA-22				PDC-5
ENA|JACWQG010000006|JACWQG010000006.1	56121	56888	-	(Bla)blaOXA-22	3-779/825	========/======	45488	92.73	76.67	argannot	AF064820:952-1776	(Bla)blaOXA-22				PDC-76
ENA|JACWQH010000007|JACWQH010000007.1	56121	56888	-	(Bla)blaOXA-22	3-779/825	========/======	45488	92.73	76.67	argannot	AF064820:952-1776	(Bla)blaOXA-22				PDC-87
ENA|JACWQI010000008|JACWQI010000008.1	56121	56888	-	(Bla)blaOXA-22	3-779/825	========/======	45488	92.73	76.67	argannot	AF064820:952-1776	(Bla)blaOXA-22				PDC-9
ENA|JACWQJ010000007|JACWQJ010000007.1	109737	110504	+	(Bla)blaOXA-22	3-779/825	========/======	45488	92.73	76.67	argannot	AF064820:952-1776	(Bla)blaOXA-22				PDC-91
ENA|JACWQK010000008|JACWQK010000008.1	109737	110504	+	(Bla)blaOXA-22	3-779/825	========/======	45488	92.73	76.67	argannot	AF064820:952-1776	(Bla)blaOXA-22				PDC-92
ENA|JACWQL010000007|JACWQL010000007.1	56121	56888	-	(Bla)blaOXA-22	3-779/825	========/======	45488	92.73	76.67	argannot	AF064820:952-1776	(Bla)blaOXA-22				PDC-93
ENA|JACWQM010000007|JACWQM010000007.1	47250	48017	-	(Bla)blaOXA-22	3-779/825	========/======	45488	92.73	76.67	argannot	AF064820:952-1776	(Bla)blaOXA-22				Pseudomonas_aeruginosa_emrE
ENA|JACWQN010000008|JACWQN010000008.1	56121	56888	-	(Bla)blaOXA-22	3-779/825	========/======	45488	92.73	76.67	argannot	AF064820:952-1776	(Bla)blaOXA-22				Pseudomonas_aeruginosa_soxR
ENA|JACWQO010000008|JACWQO010000008.1	56121	56888	-	(Bla)blaOXA-22	3-779/825	========/======	45488	92.73	76.67	argannot	AF064820:952-1776	(Bla)blaOXA-22				rosA
ENA|JAJKBY010000001|JAJKBY010000001.1	1892063	1892830	-	(Bla)blaOXA-22	3-779/825	========/======	45488	92.73	76.67	argannot	AF064820:952-1776	(Bla)blaOXA-22				rosB
ENA|JAJKCA010000013|JAJKCA010000013.1	9603	10370	-	(Bla)blaOXA-22	3-779/825	========/======	45488	92.73	76.67	argannot	AF064820:952-1776	(Bla)blaOXA-22				rphB
ENA|JAJKCI010000001|JAJKCI010000001.1	109707	110474	+	(Bla)blaOXA-22	3-779/825	========/======	45488	92.73	76.67	argannot	AF064820:952-1776	(Bla)blaOXA-22				rphC
ENA|JAJKCK010000007|JAJKCK010000007.1	109705	110472	+	(Bla)blaOXA-22	3-779/825	========/======	45488	92.73	76.67	argannot	AF064820:952-1776	(Bla)blaOXA-22				satA_Bs
ENA|JAJKCL010000009|JAJKCL010000009.1	109711	110478	+	(Bla)blaOXA-22	3-779/825	========/======	45488	92.73	76.67	argannot	AF064820:952-1776	(Bla)blaOXA-22				sdiA
ENA|JAJKCP010000012|JAJKCP010000012.1	109707	110474	+	(Bla)blaOXA-22	3-779/825	========/======	45488	92.73	76.67	argannot	AF064820:952-1776	(Bla)blaOXA-22				smeD
ENA|JAJKCQ010000004|JAJKCQ010000004.1	47220	47987	-	(Bla)blaOXA-22	3-779/825	========/======	45488	92.73	76.67	argannot	AF064820:952-1776	(Bla)blaOXA-22				smeE
ENA|JAJKCR010000009|JAJKCR010000009.1	77619	78386	+	(Bla)blaOXA-22	3-779/825	========/======	45488	92.73	76.67	argannot	AF064820:952-1776	(Bla)blaOXA-22				smeR
ENA|JAJKCT010000005|JAJKCT010000005.1	47086	47853	-	(Bla)blaOXA-22	3-779/825	========/======	45488	92.73	76.67	argannot	AF064820:952-1776	(Bla)blaOXA-22				tet(41)
ENA|JAJKCU010000006|JAJKCU010000006.1	47220	47987	-	(Bla)blaOXA-22	3-779/825	========/======	45488	92.73	76.67	argannot	AF064820:952-1776	(Bla)blaOXA-22				tet(41)_1
ENA|JAJKCV010000002|JAJKCV010000002.1	100917	101684	-	(Bla)blaOXA-22	3-779/825	========/======	45488	92.73	76.67	argannot	AF064820:952-1776	(Bla)blaOXA-22				tet(C)
ENA|JAJKCW010000009|JAJKCW010000009.1	119902	120669	-	(Bla)blaOXA-22	3-779/825	========/======	45488	92.73	76.67	argannot	AF064820:952-1776	(Bla)blaOXA-22				tet(C)_3
ENA|JAJKCX010000003|JAJKCX010000003.1	172981	173748	+	(Bla)blaOXA-22	3-779/825	========/======	45488	92.73	76.67	argannot	AF064820:952-1776	(Bla)blaOXA-22				tet(L)
ENA|JAJKCY010000001|JAJKCY010000001.1	128034	128801	+	(Bla)blaOXA-22	3-779/825	========/======	45488	92.73	76.67	argannot	AF064820:952-1776	(Bla)blaOXA-22				tet(L)_5
ENA|JAJKDA010000012|JAJKDA010000012.1	109720	110487	+	(Bla)blaOXA-22	3-779/825	========/======	45488	92.73	76.67	argannot	AF064820:952-1776	(Bla)blaOXA-22				tmrB
ENA|JAJKDB010000022|JAJKDB010000022.1	1239	2006	-	(Bla)blaOXA-22	3-779/825	========/======	45488	92.73	76.67	argannot	AF064820:952-1776	(Bla)blaOXA-22				tolC
ENA|JAJKDD010000008|JAJKDD010000008.1	109703	110470	+	(Bla)blaOXA-22	3-779/825	========/======	45488	92.73	76.67	argannot	AF064820:952-1776	(Bla)blaOXA-22				TriC
ENA|JAJKDG010000001|JAJKDG010000001.1	90442	91209	-	(Bla)blaOXA-22	3-779/825	========/======	45488	92.73	76.67	argannot	AF064820:952-1776	(Bla)blaOXA-22				vanRM
ENA|JAJKDH010000010|JAJKDH010000010.1	101094	101861	+	(Bla)blaOXA-22	3-779/825	========/======	45488	92.73	76.67	argannot	AF064820:952-1776	(Bla)blaOXA-22				vanR-M
ENA|JAJKDI010000004|JAJKDI010000004.1	126857	127624	+	(Bla)blaOXA-22	3-779/825	========/======	45488	92.73	76.67	argannot	AF064820:952-1776	(Bla)blaOXA-22				vanSF
ENA|JAJKDO010000019|JAJKDO010000019.1	47193	47960	-	(Bla)blaOXA-22	3-779/825	========/======	45488	92.73	76.67	argannot	AF064820:952-1776	(Bla)blaOXA-22				vanS-F
ENA|JAJKDP010000010|JAJKDP010000010.1	47218	47985	-	(Bla)blaOXA-22	3-779/825	========/======	45488	92.73	76.67	argannot	AF064820:952-1776	(Bla)blaOXA-22				vanYM
ENA|JAJKDQ010000032|JAJKDQ010000032.1	7905	8672	+	(Bla)blaOXA-22	3-779/825	========/======	45488	92.73	76.67	argannot	AF064820:952-1776	(Bla)blaOXA-22				vmlR
ENA|JAJKDR010000005|JAJKDR010000005.1	109715	110482	+	(Bla)blaOXA-22	3-779/825	========/======	45488	92.73	76.67	argannot	AF064820:952-1776	(Bla)blaOXA-22				ykkC
ENA|JAJKDS010000005|JAJKDS010000005.1	56090	56857	-	(Bla)blaOXA-22	3-779/825	========/======	45488	92.73	76.67	argannot	AF064820:952-1776	(Bla)blaOXA-22				ykkD
ENA|JAJKDT010000007|JAJKDT010000007.1	77624	78391	+	(Bla)blaOXA-22	3-779/825	========/======	45488	92.73	76.67	argannot	AF064820:952-1776	(Bla)blaOXA-22				yojI
ENA|JAJKDU010000010|JAJKDU010000010.1	47220	47987	-	(Bla)blaOXA-22	3-779/825	========/======	45488	92.73	76.67	argannot	AF064820:952-1776	(Bla)blaOXA-22
ENA|JAJKEC010000006|JAJKEC010000006.1	77608	78375	+	(Bla)blaOXA-22	3-779/825	========/======	45488	92.73	76.67	argannot	AF064820:952-1776	(Bla)blaOXA-22
ENA|JAJKEF010000005|JAJKEF010000005.1	47220	47987	-	(Bla)blaOXA-22	3-779/825	========/======	45488	92.73	76.67	argannot	AF064820:952-1776	(Bla)blaOXA-22
ENA|JAJKEG010000003|JAJKEG010000003.1	77619	78386	+	(Bla)blaOXA-22	3-779/825	========/======	45488	92.73	76.67	argannot	AF064820:952-1776	(Bla)blaOXA-22
ENA|JAJKEH010000003|JAJKEH010000003.1	100890	101657	-	(Bla)blaOXA-22	3-779/825	========/======	45488	92.73	76.67	argannot	AF064820:952-1776	(Bla)blaOXA-22
ENA|JAJKEI010000010|JAJKEI010000010.1	109698	110465	+	(Bla)blaOXA-22	3-779/825	========/======	45488	92.73	76.67	argannot	AF064820:952-1776	(Bla)blaOXA-22
ENA|JAJKEJ010000006|JAJKEJ010000006.1	47220	47987	-	(Bla)blaOXA-22	3-779/825	========/======	45488	92.73	76.67	argannot	AF064820:952-1776	(Bla)blaOXA-22
ENA|JAJKEL010000007|JAJKEL010000007.1	47220	47987	-	(Bla)blaOXA-22	3-779/825	========/======	45488	92.73	76.67	argannot	AF064820:952-1776	(Bla)blaOXA-22
ENA|JAJKEP010000001|JAJKEP010000001.1	940614	941381	-	(Bla)blaOXA-22	3-779/825	========/======	45488	92.73	76.67	argannot	AF064820:952-1776	(Bla)blaOXA-22
ENA|JAJKEU010000005|JAJKEU010000005.1	100837	101604	-	(Bla)blaOXA-22	3-779/825	========/======	45488	92.73	76.67	argannot	AF064820:952-1776	(Bla)blaOXA-22
ENA|JAJKEV010000001|JAJKEV010000001.1	100917	101684	-	(Bla)blaOXA-22	3-779/825	========/======	45488	92.73	76.67	argannot	AF064820:952-1776	(Bla)blaOXA-22
ENA|JAJKEY010000005|JAJKEY010000005.1	47220	47987	-	(Bla)blaOXA-22	3-779/825	========/======	45488	92.73	76.67	argannot	AF064820:952-1776	(Bla)blaOXA-22
ENA|JAJMMG010000002|JAJMMG010000002.1	527453	528220	-	(Bla)blaOXA-22	3-779/825	========/======	45488	92.73	76.67	argannot	AF064820:952-1776	(Bla)blaOXA-22
ENA|JAJMMR010000002|JAJMMR010000002.1	1111535	1112302	+	(Bla)blaOXA-22	3-779/825	========/======	45488	92.73	76.67	argannot	AF064820:952-1776	(Bla)blaOXA-22
ENA|JAJMMS010000001|JAJMMS010000001.1	1914367	1915134	+	(Bla)blaOXA-22	3-779/825	========/======	45488	92.73	76.67	argannot	AF064820:952-1776	(Bla)blaOXA-22
ENA|JAJMMX010000002|JAJMMX010000002.1	905190	905957	-	(Bla)blaOXA-22	3-779/825	========/======	45488	92.73	76.67	argannot	AF064820:952-1776	(Bla)blaOXA-22
ENA|JAJMNA010000002|JAJMNA010000002.1	3069	3836	+	(Bla)blaOXA-22	3-779/825	========/======	45488	92.73	76.67	argannot	AF064820:952-1776	(Bla)blaOXA-22
ENA|JAJMNA010000002|JAJMNA010000002.1	1867333	1868100	+	(Bla)blaOXA-22	3-779/825	========/======	45488	92.73	76.67	argannot	AF064820:952-1776	(Bla)blaOXA-22
ENA|JAJMNB010000004|JAJMNB010000004.1	1078609	1079376	+	(Bla)blaOXA-22	3-779/825	========/======	45488	92.73	76.67	argannot	AF064820:952-1776	(Bla)blaOXA-22
ENA|JAJMND010000001|JAJMND010000001.1	207386	208153	+	(Bla)blaOXA-22	3-779/825	========/======	45488	92.73	76.67	argannot	AF064820:952-1776	(Bla)blaOXA-22
ENA|JAJMNH010000004|JAJMNH010000004.1	2558082	2558849	+	(Bla)blaOXA-22	3-779/825	========/======	45488	92.73	76.67	argannot	AF064820:952-1776	(Bla)blaOXA-22
ENA|JAQPQQ010000002|JAQPQQ010000002.1	21077	21844	-	(Bla)blaOXA-22	3-779/825	========/======	45488	92.73	76.67	argannot	AF064820:952-1776	(Bla)blaOXA-22
ENA|JAQPQR010000002|JAQPQR010000002.1	126658	127425	+	(Bla)blaOXA-22	3-779/825	========/======	45488	92.73	76.67	argannot	AF064820:952-1776	(Bla)blaOXA-22
ENA|JAQPQS010000020|JAQPQS010000020.1	69447	70214	-	(Bla)blaOXA-22	3-779/825	========/======	45488	92.73	76.67	argannot	AF064820:952-1776	(Bla)blaOXA-22
ENA|JAQYZH010000021|JAQYZH010000021.1	43040	43807	-	(Bla)blaOXA-22	3-779/825	========/======	45488	92.73	76.67	argannot	AF064820:952-1776	(Bla)blaOXA-22
ENA|JASSVH010000007|JASSVH010000007.1	47129	47896	-	(Bla)blaOXA-22	3-779/825	========/======	45488	92.73	76.67	argannot	AF064820:952-1776	(Bla)blaOXA-22
ENA|JAZKLK010000008|JAZKLK010000008.1	56128	56895	-	(Bla)blaOXA-22	3-779/825	========/======	45488	92.73	76.67	argannot	AF064820:952-1776	(Bla)blaOXA-22
ENA|JAZKLL010000007|JAZKLL010000007.1	109743	110510	+	(Bla)blaOXA-22	3-779/825	========/======	45488	92.73	76.67	argannot	AF064820:952-1776	(Bla)blaOXA-22
ENA|JAZKLM010000008|JAZKLM010000008.1	109743	110510	+	(Bla)blaOXA-22	3-779/825	========/======	45488	92.73	76.67	argannot	AF064820:952-1776	(Bla)blaOXA-22
ENA|JAZKLN010000007|JAZKLN010000007.1	109743	110510	+	(Bla)blaOXA-22	3-779/825	========/======	45488	92.73	76.67	argannot	AF064820:952-1776	(Bla)blaOXA-22
ENA|JBBJJT010000007|JBBJJT010000007.1	47206	47973	-	(Bla)blaOXA-22	3-779/825	========/======	45488	92.73	76.67	argannot	AF064820:952-1776	(Bla)blaOXA-22
ENA|JBBJJU010000007|JBBJJU010000007.1	47206	47973	-	(Bla)blaOXA-22	3-779/825	========/======	45488	92.73	76.67	argannot	AF064820:952-1776	(Bla)blaOXA-22
ENA|JBBJJV010000006|JBBJJV010000006.1	47206	47973	-	(Bla)blaOXA-22	3-779/825	========/======	45488	92.73	76.67	argannot	AF064820:952-1776	(Bla)blaOXA-22
ENA|JBBJJW010000006|JBBJJW010000006.1	47206	47973	-	(Bla)blaOXA-22	3-779/825	========/======	45488	92.73	76.67	argannot	AF064820:952-1776	(Bla)blaOXA-22
ENA|JBBJJX010000006|JBBJJX010000006.1	47206	47973	-	(Bla)blaOXA-22	3-779/825	========/======	45488	92.73	76.67	argannot	AF064820:952-1776	(Bla)blaOXA-22
ENA|JBBJJY010000006|JBBJJY010000006.1	109695	110462	+	(Bla)blaOXA-22	3-779/825	========/======	45488	92.73	76.67	argannot	AF064820:952-1776	(Bla)blaOXA-22
ENA|JBBJJZ010000006|JBBJJZ010000006.1	47206	47973	-	(Bla)blaOXA-22	3-779/825	========/======	45488	92.73	76.67	argannot	AF064820:952-1776	(Bla)blaOXA-22
ENA|JBBJKA010000006|JBBJKA010000006.1	47206	47973	-	(Bla)blaOXA-22	3-779/825	========/======	45488	92.73	76.67	argannot	AF064820:952-1776	(Bla)blaOXA-22
ENA|JBBJKB010000006|JBBJKB010000006.1	109695	110462	+	(Bla)blaOXA-22	3-779/825	========/======	45488	92.73	76.67	argannot	AF064820:952-1776	(Bla)blaOXA-22
ENA|JBBJKC010000006|JBBJKC010000006.1	47206	47973	-	(Bla)blaOXA-22	3-779/825	========/======	45488	92.73	76.67	argannot	AF064820:952-1776	(Bla)blaOXA-22
ENA|JBBJKD010000006|JBBJKD010000006.1	109695	110462	+	(Bla)blaOXA-22	3-779/825	========/======	45488	92.73	76.67	argannot	AF064820:952-1776	(Bla)blaOXA-22
ENA|JBBJKE010000006|JBBJKE010000006.1	47206	47973	-	(Bla)blaOXA-22	3-779/825	========/======	45488	92.73	76.67	argannot	AF064820:952-1776	(Bla)blaOXA-22
ENA|JBBJKF010000006|JBBJKF010000006.1	47206	47973	-	(Bla)blaOXA-22	3-779/825	========/======	45488	92.73	76.67	argannot	AF064820:952-1776	(Bla)blaOXA-22
ENA|JBBJKG010000006|JBBJKG010000006.1	47206	47973	-	(Bla)blaOXA-22	3-779/825	========/======	45488	92.73	76.67	argannot	AF064820:952-1776	(Bla)blaOXA-22
ENA|JBBJKH010000006|JBBJKH010000006.1	109695	110462	+	(Bla)blaOXA-22	3-779/825	========/======	45488	92.73	76.67	argannot	AF064820:952-1776	(Bla)blaOXA-22
ENA|JBBJKI010000013|JBBJKI010000013.1	56079	56846	-	(Bla)blaOXA-22	3-779/825	========/======	45488	92.73	76.67	argannot	AF064820:952-1776	(Bla)blaOXA-22
ENA|JBBJKJ010000006|JBBJKJ010000006.1	47206	47973	-	(Bla)blaOXA-22	3-779/825	========/======	45488	92.73	76.67	argannot	AF064820:952-1776	(Bla)blaOXA-22
ENA|JBBJKK010000006|JBBJKK010000006.1	47206	47973	-	(Bla)blaOXA-22	3-779/825	========/======	45488	92.73	76.67	argannot	AF064820:952-1776	(Bla)blaOXA-22
ENA|JBBJKL010000006|JBBJKL010000006.1	47206	47973	-	(Bla)blaOXA-22	3-779/825	========/======	45488	92.73	76.67	argannot	AF064820:952-1776	(Bla)blaOXA-22
ENA|JBBJKM010000006|JBBJKM010000006.1	47206	47973	-	(Bla)blaOXA-22	3-779/825	========/======	45488	92.73	76.67	argannot	AF064820:952-1776	(Bla)blaOXA-22
ENA|JBBJKN010000006|JBBJKN010000006.1	47206	47973	-	(Bla)blaOXA-22	3-779/825	========/======	45488	92.73	76.67	argannot	AF064820:952-1776	(Bla)blaOXA-22
ENA|JBBJKO010000006|JBBJKO010000006.1	47206	47973	-	(Bla)blaOXA-22	3-779/825	========/======	45488	92.73	76.67	argannot	AF064820:952-1776	(Bla)blaOXA-22
ENA|JBBJKP010000013|JBBJKP010000013.1	13259	14026	-	(Bla)blaOXA-22	3-779/825	========/======	45488	92.73	76.67	argannot	AF064820:952-1776	(Bla)blaOXA-22
ENA|JBBJKQ010000014|JBBJKQ010000014.1	109693	110460	+	(Bla)blaOXA-22	3-779/825	========/======	45488	92.73	76.67	argannot	AF064820:952-1776	(Bla)blaOXA-22
ENA|JBBJKR010000006|JBBJKR010000006.1	109695	110462	+	(Bla)blaOXA-22	3-779/825	========/======	45488	92.73	76.67	argannot	AF064820:952-1776	(Bla)blaOXA-22
ENA|JNGD01000088|JNGD01000088.1	29944	30711	+	(Bla)blaOXA-22	3-779/825	========/======	45488	92.73	76.67	argannot	AF064820:952-1776	(Bla)blaOXA-22
ENA|JNVP01000841|JNVP01000841.1	1047	1814	+	(Bla)blaOXA-22	3-779/825	========/======	45488	92.73	76.67	argannot	AF064820:952-1776	(Bla)blaOXA-22
ENA|JNVP02000638|JNVP02000638.1	1050	1817	+	(Bla)blaOXA-22	3-779/825	========/======	45488	92.73	76.67	argannot	AF064820:952-1776	(Bla)blaOXA-22
ENA|JNVP03000065|JNVP03000065.1	47153	47920	-	(Bla)blaOXA-22	3-779/825	========/======	45488	92.73	76.67	argannot	AF064820:952-1776	(Bla)blaOXA-22
ENA|JQSH01000020|JQSH01000020.1	1156	1923	-	(Bla)blaOXA-22	3-779/825	========/======	45488	92.73	76.67	argannot	AF064820:952-1776	(Bla)blaOXA-22
ENA|JQSI01000041|JQSI01000041.1	9413	10180	-	(Bla)blaOXA-22	3-779/825	========/======	45488	92.73	76.67	argannot	AF064820:952-1776	(Bla)blaOXA-22
ENA|LN651281|LN651281.1	105215	105982	-	(Bla)blaOXA-22	3-779/825	========/======	45488	92.73	76.67	argannot	AF064820:952-1776	(Bla)blaOXA-22
ENA|LVKS01000089|LVKS01000089.1	109746	110513	+	(Bla)blaOXA-22	3-779/825	========/======	45488	92.73	76.67	argannot	AF064820:952-1776	(Bla)blaOXA-22
ENA|LVKU01000109|LVKU01000109.1	1281	2048	-	(Bla)blaOXA-22	3-779/825	========/======	45488	92.73	76.67	argannot	AF064820:952-1776	(Bla)blaOXA-22
ENA|LVKV01000080|LVKV01000080.1	109745	110512	+	(Bla)blaOXA-22	3-779/825	========/======	45488	92.73	76.67	argannot	AF064820:952-1776	(Bla)blaOXA-22
ENA|MXAM01000058|MXAM01000058.1	56179	56946	-	(Bla)blaOXA-22	3-779/825	========/======	45488	92.73	76.67	argannot	AF064820:952-1776	(Bla)blaOXA-22
ENA|MZNA01000039|MZNA01000039.1	92953	93720	+	(Bla)blaOXA-22	3-779/825	========/======	45488	92.73	76.67	argannot	AF064820:952-1776	(Bla)blaOXA-22
ENA|MZNB01000068|MZNB01000068.1	1804	2571	+	(Bla)blaOXA-22	3-779/825	========/======	45488	92.73	76.67	argannot	AF064820:952-1776	(Bla)blaOXA-22
ENA|NCTI01000002|NCTI01000002.1	204715	205482	+	(Bla)blaOXA-22	3-779/825	========/======	45488	92.73	76.67	argannot	AF064820:952-1776	(Bla)blaOXA-22
ENA|PHHL01000030|PHHL01000030.1	109788	110555	+	(Bla)blaOXA-22	3-779/825	========/======	45488	92.73	76.67	argannot	AF064820:952-1776	(Bla)blaOXA-22
ENA|PHHM01000017|PHHM01000017.1	109648	110415	+	(Bla)blaOXA-22	3-779/825	========/======	45488	92.73	76.67	argannot	AF064820:952-1776	(Bla)blaOXA-22
ENA|PHHO01000036|PHHO01000036.1	109884	110651	+	(Bla)blaOXA-22	3-779/825	========/======	45488	92.73	76.67	argannot	AF064820:952-1776	(Bla)blaOXA-22
ENA|PHHP01000021|PHHP01000021.1	30028	30795	+	(Bla)blaOXA-22	3-779/825	========/======	45488	92.73	76.67	argannot	AF064820:952-1776	(Bla)blaOXA-22
ENA|JAJKDE010000012|JAJKDE010000012.1	49858	50629	-	(Bla)blaOXA-22	3-783/825	========/======	45488	93.21	76.66	argannot	AF064820:952-1776	(Bla)blaOXA-22
ENA|JAJMMI010000005|JAJMMI010000005.1	701370	702141	-	(Bla)blaOXA-22	3-783/825	========/======	45488	93.21	76.66	argannot	AF064820:952-1776	(Bla)blaOXA-22
ENA|CDMA01000001|CDMA01000001.1	480927	481695	-	(Bla)blaOXA-22	3-780/825	========/======	45552	92.73	76.6	argannot	AF064820:952-1776	(Bla)blaOXA-22
ENA|CDRW01000001|CDRW01000001.1	1585646	1586414	-	(Bla)blaOXA-22	3-780/825	========/======	45552	92.73	76.6	argannot	AF064820:952-1776	(Bla)blaOXA-22
ENA|JABZEI010000002|JABZEI010000002.1	26857	27625	-	(Bla)blaOXA-22	3-780/825	========/======	45552	92.73	76.6	argannot	AF064820:952-1776	(Bla)blaOXA-22
ENA|JABZEK010000002|JABZEK010000002.1	26857	27625	-	(Bla)blaOXA-22	3-780/825	========/======	45552	92.73	76.6	argannot	AF064820:952-1776	(Bla)blaOXA-22
ENA|JAIVFA010000044|JAIVFA010000044.1	7317	8085	+	(Bla)blaOXA-22	3-780/825	========/======	45552	92.73	76.6	argannot	AF064820:952-1776	(Bla)blaOXA-22
ENA|JAIVFB010000044|JAIVFB010000044.1	7317	8085	+	(Bla)blaOXA-22	3-780/825	========/======	45552	92.73	76.6	argannot	AF064820:952-1776	(Bla)blaOXA-22
ENA|JAIVFD010000035|JAIVFD010000035.1	17961	18729	+	(Bla)blaOXA-22	3-780/825	========/======	45552	92.73	76.6	argannot	AF064820:952-1776	(Bla)blaOXA-22
ENA|JAJKCD010000001|JAJKCD010000001.1	462148	462916	+	(Bla)blaOXA-22	3-780/825	========/======	45552	92.73	76.6	argannot	AF064820:952-1776	(Bla)blaOXA-22
ENA|JAJKCE010000002|JAJKCE010000002.1	14232	15000	-	(Bla)blaOXA-22	3-780/825	========/======	45552	92.73	76.6	argannot	AF064820:952-1776	(Bla)blaOXA-22
ENA|JAJKEX010000011|JAJKEX010000011.1	52653	53421	-	(Bla)blaOXA-22	3-780/825	========/======	45552	92.73	76.6	argannot	AF064820:952-1776	(Bla)blaOXA-22
ENA|JAJMMD010000002|JAJMMD010000002.1	933552	934320	-	(Bla)blaOXA-22	3-780/825	========/======	45552	92.73	76.6	argannot	AF064820:952-1776	(Bla)blaOXA-22
ENA|JAJMMF010000002|JAJMMF010000002.1	218473	219241	+	(Bla)blaOXA-22	3-780/825	========/======	45552	92.73	76.6	argannot	AF064820:952-1776	(Bla)blaOXA-22
ENA|JAJMMK010000001|JAJMMK010000001.1	1169985	1170753	+	(Bla)blaOXA-22	3-780/825	========/======	45552	92.73	76.6	argannot	AF064820:952-1776	(Bla)blaOXA-22
ENA|JAJMML010000001|JAJMML010000001.1	463930	464698	-	(Bla)blaOXA-22	3-780/825	========/======	45552	92.73	76.6	argannot	AF064820:952-1776	(Bla)blaOXA-22
ENA|JAJMMT010000001|JAJMMT010000001.1	446360	447128	-	(Bla)blaOXA-22	3-780/825	========/======	45552	92.73	76.6	argannot	AF064820:952-1776	(Bla)blaOXA-22
ENA|JAJMMU010000002|JAJMMU010000002.1	2034428	2035196	+	(Bla)blaOXA-22	3-780/825	========/======	45552	92.73	76.6	argannot	AF064820:952-1776	(Bla)blaOXA-22
ENA|JAJMNE010000001|JAJMNE010000001.1	1947327	1948095	+	(Bla)blaOXA-22	3-780/825	========/======	45552	92.73	76.6	argannot	AF064820:952-1776	(Bla)blaOXA-22
ENA|JAJMNI010000002|JAJMNI010000002.1	901131	901899	-	(Bla)blaOXA-22	3-780/825	========/======	45552	92.73	76.6	argannot	AF064820:952-1776	(Bla)blaOXA-22
ENA|JQOI01000014|JQOI01000014.1	126160	126928	+	(Bla)blaOXA-22	3-780/825	========/======	45552	92.73	76.6	argannot	AF064820:952-1776	(Bla)blaOXA-22
ENA|CDLS01000001|CDLS01000001.1	203900	204673	+	(Bla)blaOXA-22	1-783/825	========/======	45488	93.45	76.59	argannot	AF064820:952-1776	(Bla)blaOXA-22
ENA|CDLY01000001|CDLY01000001.1	2540397	2541170	+	(Bla)blaOXA-22	1-783/825	========/======	45488	93.45	76.59	argannot	AF064820:952-1776	(Bla)blaOXA-22
ENA|CDLZ01000001|CDLZ01000001.1	2190523	2191296	+	(Bla)blaOXA-22	1-783/825	========/======	45488	93.45	76.59	argannot	AF064820:952-1776	(Bla)blaOXA-22
ENA|CDMB01000001|CDMB01000001.1	3701421	3702194	-	(Bla)blaOXA-22	1-783/825	========/======	45488	93.45	76.59	argannot	AF064820:952-1776	(Bla)blaOXA-22
ENA|CP002820|CP002820.1	51003	51776	+	(Bla)blaOXA-22	1-783/825	========/======	45488	93.45	76.59	argannot	AF064820:952-1776	(Bla)blaOXA-22
ENA|CP012940|CP012940.1	19457	20230	-	(Bla)blaOXA-22	1-783/825	========/======	45488	93.45	76.59	argannot	AF064820:952-1776	(Bla)blaOXA-22
ENA|CP012944|CP012944.1	1951172	1951945	-	(Bla)blaOXA-22	1-783/825	========/======	45488	93.45	76.59	argannot	AF064820:952-1776	(Bla)blaOXA-22
ENA|CP026308|CP026308.1	51003	51776	+	(Bla)blaOXA-22	1-783/825	========/======	45488	93.45	76.59	argannot	AF064820:952-1776	(Bla)blaOXA-22
ENA|CP034194|CP034194.1	1788009	1788782	-	(Bla)blaOXA-22	1-783/825	========/======	45488	93.45	76.59	argannot	AF064820:952-1776	(Bla)blaOXA-22
ENA|CP034195|CP034195.1	4720197	4720970	-	(Bla)blaOXA-22	1-783/825	========/======	45488	93.45	76.59	argannot	AF064820:952-1776	(Bla)blaOXA-22
ENA|CP034197|CP034197.1	421922	422695	-	(Bla)blaOXA-22	1-783/825	========/======	45488	93.45	76.59	argannot	AF064820:952-1776	(Bla)blaOXA-22
ENA|CP034199|CP034199.1	4572530	4573303	-	(Bla)blaOXA-22	1-783/825	========/======	45488	93.45	76.59	argannot	AF064820:952-1776	(Bla)blaOXA-22
ENA|CP051295|CP051295.1	19133	19906	-	(Bla)blaOXA-22	1-783/825	========/======	45488	93.45	76.59	argannot	AF064820:952-1776	(Bla)blaOXA-22
ENA|CP088236|CP088236.1	1863620	1864393	+	(Bla)blaOXA-22	1-783/825	========/======	45488	93.45	76.59	argannot	AF064820:952-1776	(Bla)blaOXA-22
ENA|CP155589|CP155589.1	50680	51453	+	(Bla)blaOXA-22	1-783/825	========/======	45488	93.45	76.59	argannot	AF064820:952-1776	(Bla)blaOXA-22
ENA|CP155592|CP155592.1	50680	51453	+	(Bla)blaOXA-22	1-783/825	========/======	45488	93.45	76.59	argannot	AF064820:952-1776	(Bla)blaOXA-22
ENA|CP168234|CP168234.1	50680	51453	+	(Bla)blaOXA-22	1-783/825	========/======	45488	93.45	76.59	argannot	AF064820:952-1776	(Bla)blaOXA-22
ENA|CP168236|CP168236.1	50680	51453	+	(Bla)blaOXA-22	1-783/825	========/======	45488	93.45	76.59	argannot	AF064820:952-1776	(Bla)blaOXA-22
ENA|CP168239|CP168239.1	50680	51453	+	(Bla)blaOXA-22	1-783/825	========/======	45488	93.45	76.59	argannot	AF064820:952-1776	(Bla)blaOXA-22
ENA|CP168243|CP168243.1	50680	51453	+	(Bla)blaOXA-22	1-783/825	========/======	45488	93.45	76.59	argannot	AF064820:952-1776	(Bla)blaOXA-22
ENA|CP168245|CP168245.1	50680	51453	+	(Bla)blaOXA-22	1-783/825	========/======	45488	93.45	76.59	argannot	AF064820:952-1776	(Bla)blaOXA-22
ENA|JABZEJ010000002|JABZEJ010000002.1	18023	18796	-	(Bla)blaOXA-22	1-783/825	========/======	45488	93.45	76.59	argannot	AF064820:952-1776	(Bla)blaOXA-22
ENA|JAIVEV010000006|JAIVEV010000006.1	18019	18792	-	(Bla)blaOXA-22	1-783/825	========/======	45488	93.45	76.59	argannot	AF064820:952-1776	(Bla)blaOXA-22
ENA|JAIVEW010000007|JAIVEW010000007.1	18019	18792	-	(Bla)blaOXA-22	1-783/825	========/======	45488	93.45	76.59	argannot	AF064820:952-1776	(Bla)blaOXA-22
ENA|JAIVEZ010000007|JAIVEZ010000007.1	18019	18792	-	(Bla)blaOXA-22	1-783/825	========/======	45488	93.45	76.59	argannot	AF064820:952-1776	(Bla)blaOXA-22
ENA|JAIVFF010000006|JAIVFF010000006.1	18561	19334	-	(Bla)blaOXA-22	1-783/825	========/======	45488	93.45	76.59	argannot	AF064820:952-1776	(Bla)blaOXA-22
ENA|JAJKDX010000010|JAJKDX010000010.1	131201	131974	+	(Bla)blaOXA-22	1-783/825	========/======	45488	93.45	76.59	argannot	AF064820:952-1776	(Bla)blaOXA-22
ENA|JAJKDY010000008|JAJKDY010000008.1	1491551	1492324	+	(Bla)blaOXA-22	1-783/825	========/======	45488	93.45	76.59	argannot	AF064820:952-1776	(Bla)blaOXA-22
ENA|JAJKDZ010000004|JAJKDZ010000004.1	1753842	1754615	-	(Bla)blaOXA-22	1-783/825	========/======	45488	93.45	76.59	argannot	AF064820:952-1776	(Bla)blaOXA-22
ENA|JAJKEB010000016|JAJKEB010000016.1	1066	1839	-	(Bla)blaOXA-22	1-783/825	========/======	45488	93.45	76.59	argannot	AF064820:952-1776	(Bla)blaOXA-22
ENA|JAJMMB010000002|JAJMMB010000002.1	532653	533426	+	(Bla)blaOXA-22	1-783/825	========/======	45488	93.45	76.59	argannot	AF064820:952-1776	(Bla)blaOXA-22
ENA|JAJMME010000002|JAJMME010000002.1	972710	973483	-	(Bla)blaOXA-22	1-783/825	========/======	45488	93.45	76.59	argannot	AF064820:952-1776	(Bla)blaOXA-22
ENA|JAJMMO010000003|JAJMMO010000003.1	143119	143892	+	(Bla)blaOXA-22	1-783/825	========/======	45488	93.45	76.59	argannot	AF064820:952-1776	(Bla)blaOXA-22
ENA|JAJMMP010000002|JAJMMP010000002.1	1533573	1534346	-	(Bla)blaOXA-22	1-783/825	========/======	45488	93.45	76.59	argannot	AF064820:952-1776	(Bla)blaOXA-22
ENA|JAKNBN010000009|JAKNBN010000009.1	131983	132756	+	(Bla)blaOXA-22	1-783/825	========/======	45488	93.45	76.59	argannot	AF064820:952-1776	(Bla)blaOXA-22
ENA|JALNIP010000010|JALNIP010000010.1	57894	58667	-	(Bla)blaOXA-22	1-783/825	========/======	45488	93.45	76.59	argannot	AF064820:952-1776	(Bla)blaOXA-22
ENA|JALNIQ010000006|JALNIQ010000006.1	212626	213399	+	(Bla)blaOXA-22	1-783/825	========/======	45488	93.45	76.59	argannot	AF064820:952-1776	(Bla)blaOXA-22
ENA|JALNIR010000004|JALNIR010000004.1	14135	14908	-	(Bla)blaOXA-22	1-783/825	========/======	45488	93.45	76.59	argannot	AF064820:952-1776	(Bla)blaOXA-22
ENA|JALNIS010000004|JALNIS010000004.1	14135	14908	-	(Bla)blaOXA-22	1-783/825	========/======	45488	93.45	76.59	argannot	AF064820:952-1776	(Bla)blaOXA-22
ENA|JALNIT010000003|JALNIT010000003.1	14135	14908	-	(Bla)blaOXA-22	1-783/825	========/======	45488	93.45	76.59	argannot	AF064820:952-1776	(Bla)blaOXA-22
ENA|JALNIU010000047|JALNIU010000047.1	21643	22416	-	(Bla)blaOXA-22	1-783/825	========/======	45488	93.45	76.59	argannot	AF064820:952-1776	(Bla)blaOXA-22
ENA|JALNIV010000045|JALNIV010000045.1	7871	8644	+	(Bla)blaOXA-22	1-783/825	========/======	45488	93.45	76.59	argannot	AF064820:952-1776	(Bla)blaOXA-22
ENA|JALNIW010000014|JALNIW010000014.1	21645	22418	-	(Bla)blaOXA-22	1-783/825	========/======	45488	93.45	76.59	argannot	AF064820:952-1776	(Bla)blaOXA-22
ENA|JALNIX010000011|JALNIX010000011.1	106657	107430	+	(Bla)blaOXA-22	1-783/825	========/======	45488	93.45	76.59	argannot	AF064820:952-1776	(Bla)blaOXA-22
ENA|JALNIY010000014|JALNIY010000014.1	17570	18343	-	(Bla)blaOXA-22	1-783/825	========/======	45488	93.45	76.59	argannot	AF064820:952-1776	(Bla)blaOXA-22
ENA|JALNIZ010000016|JALNIZ010000016.1	77596	78369	+	(Bla)blaOXA-22	1-783/825	========/======	45488	93.45	76.59	argannot	AF064820:952-1776	(Bla)blaOXA-22
ENA|JALO01000156|JALO01000156.1	47661	48434	+	(Bla)blaOXA-22	1-783/825	========/======	45488	93.45	76.59	argannot	AF064820:952-1776	(Bla)blaOXA-22
ENA|JAMPLQ010000017|JAMPLQ010000017.1	21605	22378	-	(Bla)blaOXA-22	1-783/825	========/======	45488	93.45	76.59	argannot	AF064820:952-1776	(Bla)blaOXA-22
ENA|JAQPQF010000005|JAQPQF010000005.1	18081	18854	-	(Bla)blaOXA-22	1-783/825	========/======	45488	93.45	76.59	argannot	AF064820:952-1776	(Bla)blaOXA-22
ENA|JAQPQG010000012|JAQPQG010000012.1	121416	122189	+	(Bla)blaOXA-22	1-783/825	========/======	45488	93.45	76.59	argannot	AF064820:952-1776	(Bla)blaOXA-22
ENA|JAQPQH010000011|JAQPQH010000011.1	102131	102904	+	(Bla)blaOXA-22	1-783/825	========/======	45488	93.45	76.59	argannot	AF064820:952-1776	(Bla)blaOXA-22
ENA|JAQPQI010000007|JAQPQI010000007.1	57925	58698	-	(Bla)blaOXA-22	1-783/825	========/======	45488	93.45	76.59	argannot	AF064820:952-1776	(Bla)blaOXA-22
ENA|JAQPQJ010000007|JAQPQJ010000007.1	146127	146900	+	(Bla)blaOXA-22	1-783/825	========/======	45488	93.45	76.59	argannot	AF064820:952-1776	(Bla)blaOXA-22
ENA|JAQPQK010000005|JAQPQK010000005.1	18082	18855	-	(Bla)blaOXA-22	1-783/825	========/======	45488	93.45	76.59	argannot	AF064820:952-1776	(Bla)blaOXA-22
ENA|JAQPQL010000036|JAQPQL010000036.1	14021	14794	+	(Bla)blaOXA-22	1-783/825	========/======	45488	93.45	76.59	argannot	AF064820:952-1776	(Bla)blaOXA-22
ENA|JAQPQN010000004|JAQPQN010000004.1	18091	18864	-	(Bla)blaOXA-22	1-783/825	========/======	45488	93.45	76.59	argannot	AF064820:952-1776	(Bla)blaOXA-22
ENA|JAQPQO010000005|JAQPQO010000005.1	212215	212988	+	(Bla)blaOXA-22	1-783/825	========/======	45488	93.45	76.59	argannot	AF064820:952-1776	(Bla)blaOXA-22
ENA|JAQYZJ010000003|JAQYZJ010000003.1	18509	19282	-	(Bla)blaOXA-22	1-783/825	========/======	45488	93.45	76.59	argannot	AF064820:952-1776	(Bla)blaOXA-22
ENA|JBFSWR010000010|JBFSWR010000010.1	131983	132756	+	(Bla)blaOXA-22	1-783/825	========/======	45488	93.45	76.59	argannot	AF064820:952-1776	(Bla)blaOXA-22
ENA|JXAZ01000122|JXAZ01000122.1	77579	78352	+	(Bla)blaOXA-22	1-783/825	========/======	45488	93.45	76.59	argannot	AF064820:952-1776	(Bla)blaOXA-22
ENA|CP023017|CP023017.1	49731	50457	+	(Bla)blaOXA-22	25-761/825	========/=====.	45616	87.52	76.55	argannot	AF064820:952-1776	(Bla)blaOXA-22
ENA|CP115942|CP115942.1	50731	51457	+	(Bla)blaOXA-22	25-761/825	========/=====.	45616	87.52	76.55	argannot	AF064820:952-1776	(Bla)blaOXA-22
ENA|JAJKCF010000004|JAJKCF010000004.1	14038	14808	-	(Bla)blaOXA-22	1-780/825	========/======	45552	92.97	76.53	argannot	AF064820:952-1776	(Bla)blaOXA-22
ENA|JAJKDJ010000007|JAJKDJ010000007.1	14038	14808	-	(Bla)blaOXA-22	1-780/825	========/======	45552	92.97	76.53	argannot	AF064820:952-1776	(Bla)blaOXA-22
ENA|JBGGHP010000079|JBGGHP010000079.1	6045	6813	+	(Bla)blaOXA-22	3-780/825	========/======	45552	92.73	76.47	argannot	AF064820:952-1776	(Bla)blaOXA-22
ENA|CP022760|CP022760.1	51068	51813	+	(Bla)blaOXA-22	25-779/825	========/======	45582	89.94	76.42	argannot	AF064820:952-1776	(Bla)blaOXA-22
ENA|CP022789|CP022789.1	51068	51813	+	(Bla)blaOXA-22	25-779/825	========/======	45582	89.94	76.42	argannot	AF064820:952-1776	(Bla)blaOXA-22
ENA|JAJKBW010000011|JAJKBW010000011.1	44236	44981	-	(Bla)blaOXA-22	25-779/825	========/======	45582	89.94	76.42	argannot	AF064820:952-1776	(Bla)blaOXA-22
ENA|JABZEH010000002|JABZEH010000002.1	13836	14603	-	(Bla)blaOXA-22	3-779/825	========/======	45488	92.73	76.28	argannot	AF064820:952-1776	(Bla)blaOXA-22
ENA|JAIVEX010000002|JAIVEX010000002.1	152418	153185	+	(Bla)blaOXA-22	3-779/825	========/======	45488	92.73	76.28	argannot	AF064820:952-1776	(Bla)blaOXA-22
ENA|JAJKEE010000009|JAJKEE010000009.1	147459	148230	+	(Bla)blaOXA-22	3-783/825	========/======	45488	93.21	76.28	argannot	AF064820:952-1776	(Bla)blaOXA-22
ENA|JAJMMC010000002|JAJMMC010000002.1	1408156	1408923	+	(Bla)blaOXA-22	3-779/825	========/======	45488	92.73	76.28	argannot	AF064820:952-1776	(Bla)blaOXA-22
ENA|CDRJ01000001|CDRJ01000001.1	4761279	4762052	-	(Bla)blaOXA-22	1-783/825	========/======	45425	93.58	76.05	argannot	AF064820:952-1776	(Bla)blaOXA-22
ENA|JAJKDK010000008|JAJKDK010000008.1	281570	282341	+	(Bla)blaOXA-22	3-783/825	========/======	45488	93.21	76.02	argannot	AF064820:952-1776	(Bla)blaOXA-22
ENA|MKKZ01000014|MKKZ01000014.1	13957	14730	+	(Bla)blaOXA-22	1-783/825	========/======	45552	93.33	75.98	argannot	AF064820:952-1776	(Bla)blaOXA-22
ENA|JACWOR010000020|JACWOR010000020.1	17641	18414	-	(Bla)blaOXA-22	1-783/825	========/======	45360	93.82	75.86	argannot	AF064820:952-1776	(Bla)blaOXA-22
ENA|MLYU01000002|MLYU01000002.1	30975	31699	+	(Bla)blaOXA-22	25-759/825	========/=====.	45650	87.03	75.47	argannot	AF064820:952-1776	(Bla)blaOXA-22
ENA|JAJKCG010000054|JAJKCG010000054.1	16506	17251	+	(Bla)blaOXA-22	25-779/825	========/======	45615	89.82	75.39	argannot	AF064820:952-1776	(Bla)blaOXA-22
ENA|AP024106|AP024106.1	34957	35730	+	(Bla)blaOXA-22	25-807/825	========/======	13/25	92.85	75.09	argannot	AF064820:952-1776	(Bla)blaOXA-22
ENA|CP052077|CP052077.1	34956	35729	+	(Bla)blaOXA-22	25-807/825	========/======	13/25	92.85	75.09	argannot	AF064820:952-1776	(Bla)blaOXA-22
ENA|CP052079|CP052079.1	34956	35729	+	(Bla)blaOXA-22	25-807/825	========/======	13/25	92.85	75.09	argannot	AF064820:952-1776	(Bla)blaOXA-22
ENA|CP052081|CP052081.1	34956	35729	+	(Bla)blaOXA-22	25-807/825	========/======	13/25	92.85	75.09	argannot	AF064820:952-1776	(Bla)blaOXA-22
ENA|CP052083|CP052083.1	34956	35729	+	(Bla)blaOXA-22	25-807/825	========/======	13/25	92.85	75.09	argannot	AF064820:952-1776	(Bla)blaOXA-22
ENA|CP052123|CP052123.1	34956	35729	+	(Bla)blaOXA-22	25-807/825	========/======	13/25	92.85	75.09	argannot	AF064820:952-1776	(Bla)blaOXA-22
ENA|CP052125|CP052125.1	34956	35729	+	(Bla)blaOXA-22	25-807/825	========/======	13/25	92.85	75.09	argannot	AF064820:952-1776	(Bla)blaOXA-22
ENA|JAJKES010000021|JAJKES010000021.1	78809	79582	+	(Bla)blaOXA-22	25-807/825	========/======	13/25	92.85	75.09	argannot	AF064820:952-1776	(Bla)blaOXA-22
ENA|JAUMFX010000197|JAUMFX010000197.1	1044	1817	-	(Bla)blaOXA-22	25-807/825	========/======	13/25	92.85	75.09	argannot	AF064820:952-1776	(Bla)blaOXA-22
ENA|JAUMFY010000001|JAUMFY010000001.1	1529081	1529854	+	(Bla)blaOXA-22	25-807/825	========/======	13/25	92.85	75.09	argannot	AF064820:952-1776	(Bla)blaOXA-22
ENA|JBBMJV010000122|JBBMJV010000122.1	1046	1819	-	(Bla)blaOXA-22	25-807/825	========/======	13/25	92.85	75.09	argannot	AF064820:952-1776	(Bla)blaOXA-22
ENA|JXLK01000148|JXLK01000148.1	876	1649	+	(Bla)blaOXA-22	25-807/825	========/======	13/25	92.85	75.09	argannot	AF064820:952-1776	(Bla)blaOXA-22
ENA|CM002756|CM002756.1	34840	35628	+	(Bla)blaOXA-22	10-807/825	========/======	13/21	94.91	75	argannot	AF064820:952-1776	(Bla)blaOXA-22
ENA|JAUMGE010000018|JAUMGE010000018.1	84463	85251	+	(Bla)blaOXA-22	10-807/825	========/======	13/21	94.91	75	argannot	AF064820:952-1776	(Bla)blaOXA-22
ENA|JAUMGK010000022|JAUMGK010000022.1	133	921	-	(Bla)blaOXA-22	10-807/825	========/======	13/21	94.91	75	argannot	AF064820:952-1776	(Bla)blaOXA-22
ENA|JAUMGL010000012|JAUMGL010000012.1	84363	85151	+	(Bla)blaOXA-22	10-807/825	========/======	13/21	94.91	75	argannot	AF064820:952-1776	(Bla)blaOXA-22
ENA|JHAM01000162|JHAM01000162.1	34840	35628	+	(Bla)blaOXA-22	10-807/825	========/======	13/21	94.91	75	argannot	AF064820:952-1776	(Bla)blaOXA-22
ENA|PPFC01000041|PPFC01000041.1	11933	12721	+	(Bla)blaOXA-22	10-807/825	========/======	13/21	94.91	75	argannot	AF064820:952-1776	(Bla)blaOXA-22
ENA|PPFC02000065|PPFC02000065.1	11933	12721	+	(Bla)blaOXA-22	10-807/825	========/======	13/21	94.91	75	argannot	AF064820:952-1776	(Bla)blaOXA-22
ENA|AFWL01000449|AFWL01000449.1	32057	32830	-	(Bla)blaOXA-22	25-807/825	========/======	13/25	92.85	74.97	argannot	AF064820:952-1776	(Bla)blaOXA-22
ENA|AL646053|AL646053.1	34926	35699	+	(Bla)blaOXA-22	25-807/825	========/======	13/25	92.85	74.97	argannot	AF064820:952-1776	(Bla)blaOXA-22
ENA|CM002758|CM002758.1	95050	95823	+	(Bla)blaOXA-22	25-807/825	========/======	13/25	92.85	74.97	argannot	AF064820:952-1776	(Bla)blaOXA-22
ENA|CP021763|CP021763.1	34926	35699	+	(Bla)blaOXA-22	25-807/825	========/======	13/25	92.85	74.97	argannot	AF064820:952-1776	(Bla)blaOXA-22
ENA|CP022482|CP022482.1	1049266	1050039	-	(Bla)blaOXA-22	25-807/825	========/======	13/25	92.85	74.97	argannot	AF064820:952-1776	(Bla)blaOXA-22
ENA|CP051174|CP051174.1	1530256	1531029	-	(Bla)blaOXA-22	25-807/825	========/======	13/25	92.85	74.97	argannot	AF064820:952-1776	(Bla)blaOXA-22
ENA|CP065532|CP065532.1	1848636	1849409	+	(Bla)blaOXA-22	25-807/825	========/======	13/25	92.85	74.97	argannot	AF064820:952-1776	(Bla)blaOXA-22
ENA|CP115958|CP115958.1	34923	35696	+	(Bla)blaOXA-22	25-807/825	========/======	13/25	92.85	74.97	argannot	AF064820:952-1776	(Bla)blaOXA-22
ENA|JAJKBQ010000017|JAJKBQ010000017.1	10829	11602	-	(Bla)blaOXA-22	25-807/825	========/======	13/25	92.85	74.97	argannot	AF064820:952-1776	(Bla)blaOXA-22
ENA|JAJKBT010000036|JAJKBT010000036.1	41046	41819	+	(Bla)blaOXA-22	25-807/825	========/======	13/25	92.85	74.97	argannot	AF064820:952-1776	(Bla)blaOXA-22
ENA|JAJKCH010000017|JAJKCH010000017.1	18511	19284	-	(Bla)blaOXA-22	25-807/825	========/======	13/25	92.85	74.97	argannot	AF064820:952-1776	(Bla)blaOXA-22
ENA|JAJKCJ010000019|JAJKCJ010000019.1	79300	80073	+	(Bla)blaOXA-22	25-807/825	========/======	13/25	92.85	74.97	argannot	AF064820:952-1776	(Bla)blaOXA-22
ENA|JAJKEM010000038|JAJKEM010000038.1	41043	41816	+	(Bla)blaOXA-22	25-807/825	========/======	13/25	92.85	74.97	argannot	AF064820:952-1776	(Bla)blaOXA-22
ENA|JAJLIV010000020|JAJLIV010000020.1	10842	11615	-	(Bla)blaOXA-22	25-807/825	========/======	13/25	92.85	74.97	argannot	AF064820:952-1776	(Bla)blaOXA-22
ENA|JAJLJA010000043|JAJLJA010000043.1	10228	11001	-	(Bla)blaOXA-22	25-807/825	========/======	13/25	92.85	74.97	argannot	AF064820:952-1776	(Bla)blaOXA-22
ENA|JAJLJE010000004|JAJLJE010000004.1	83863	84636	-	(Bla)blaOXA-22	25-807/825	========/======	13/25	92.85	74.97	argannot	AF064820:952-1776	(Bla)blaOXA-22
ENA|JAJMMN010000001|JAJMMN010000001.1	1711185	1711958	-	(Bla)blaOXA-22	25-807/825	========/======	13/25	92.85	74.97	argannot	AF064820:952-1776	(Bla)blaOXA-22
ENA|JAJMMW010000001|JAJMMW010000001.1	4372896	4373669	-	(Bla)blaOXA-22	25-807/825	========/======	13/25	92.85	74.97	argannot	AF064820:952-1776	(Bla)blaOXA-22
ENA|JAJMNF010000001|JAJMNF010000001.1	1651907	1652680	+	(Bla)blaOXA-22	25-807/825	========/======	13/25	92.85	74.97	argannot	AF064820:952-1776	(Bla)blaOXA-22
ENA|JAJMNG010000197|JAJMNG010000197.1	3600	4373	-	(Bla)blaOXA-22	25-807/825	========/======	13/25	92.85	74.97	argannot	AF064820:952-1776	(Bla)blaOXA-22
ENA|JHBO01000252|JHBO01000252.1	4711	5484	+	(Bla)blaOXA-22	25-807/825	========/======	13/25	92.85	74.97	argannot	AF064820:952-1776	(Bla)blaOXA-22
ENA|KV841628|KV841628.1	78773	79546	+	(Bla)blaOXA-22	25-807/825	========/======	13/25	92.85	74.97	argannot	AF064820:952-1776	(Bla)blaOXA-22
ENA|LFJP01000062|LFJP01000062.1	78798	79571	+	(Bla)blaOXA-22	25-807/825	========/======	13/25	92.85	74.97	argannot	AF064820:952-1776	(Bla)blaOXA-22
ENA|MNCM01000022|MNCM01000022.1	78773	79546	+	(Bla)blaOXA-22	25-807/825	========/======	13/25	92.85	74.97	argannot	AF064820:952-1776	(Bla)blaOXA-22
ENA|QKYQ01000016|QKYQ01000016.1	81882	82655	+	(Bla)blaOXA-22	25-807/825	========/======	13/25	92.85	74.97	argannot	AF064820:952-1776	(Bla)blaOXA-22
ENA|QKYR01000093|QKYR01000093.1	5711	6484	+	(Bla)blaOXA-22	25-807/825	========/======	13/25	92.85	74.97	argannot	AF064820:952-1776	(Bla)blaOXA-22
ENA|AHIX01000262|AHIX01000262.1	10529	11302	+	(Bla)blaOXA-22	25-807/825	========/======	13/25	92.85	74.84	argannot	AF064820:952-1776	(Bla)blaOXA-22
ENA|AHIY01000509|AHIY01000509.1	10211	10984	+	(Bla)blaOXA-22	25-807/825	========/======	13/25	92.85	74.84	argannot	AF064820:952-1776	(Bla)blaOXA-22
ENA|AP024098|AP024098.1	33798	34571	+	(Bla)blaOXA-22	25-807/825	========/======	13/25	92.85	74.84	argannot	AF064820:952-1776	(Bla)blaOXA-22
ENA|AP024158|AP024158.1	33798	34571	+	(Bla)blaOXA-22	25-807/825	========/======	13/25	92.85	74.84	argannot	AF064820:952-1776	(Bla)blaOXA-22
ENA|AP029007|AP029007.1	46621	47394	-	(Bla)blaOXA-22	25-807/825	========/======	13/25	92.85	74.84	argannot	AF064820:952-1776	(Bla)blaOXA-22
ENA|AP029009|AP029009.1	46621	47394	-	(Bla)blaOXA-22	25-807/825	========/======	13/25	92.85	74.84	argannot	AF064820:952-1776	(Bla)blaOXA-22
ENA|AP029011|AP029011.1	47835	48608	-	(Bla)blaOXA-22	25-807/825	========/======	13/25	92.85	74.84	argannot	AF064820:952-1776	(Bla)blaOXA-22
ENA|ASQR01000368|ASQR01000368.1	9604	10377	-	(Bla)blaOXA-22	25-807/825	========/======	13/25	92.85	74.84	argannot	AF064820:952-1776	(Bla)blaOXA-22
ENA|ASQR02000112|ASQR02000112.1	78734	79507	+	(Bla)blaOXA-22	25-807/825	========/======	13/25	92.85	74.84	argannot	AF064820:952-1776	(Bla)blaOXA-22
ENA|CP004013|CP004013.1	49987	50760	+	(Bla)blaOXA-22	25-807/825	========/======	13/25	92.85	74.84	argannot	AF064820:952-1776	(Bla)blaOXA-22
ENA|CP015851|CP015851.1	348679	349452	-	(Bla)blaOXA-22	25-807/825	========/======	13/25	92.85	74.84	argannot	AF064820:952-1776	(Bla)blaOXA-22
ENA|CP016555|CP016555.1	1762603	1763376	+	(Bla)blaOXA-22	25-807/825	========/======	13/25	92.85	74.84	argannot	AF064820:952-1776	(Bla)blaOXA-22
ENA|CP016613|CP016613.1	595480	596253	-	(Bla)blaOXA-22	25-807/825	========/======	13/25	92.85	74.84	argannot	AF064820:952-1776	(Bla)blaOXA-22
ENA|CP016905|CP016905.1	1066048	1066821	-	(Bla)blaOXA-22	25-807/825	========/======	13/25	92.85	74.84	argannot	AF064820:952-1776	(Bla)blaOXA-22
ENA|CP022756|CP022756.1	34067	34840	+	(Bla)blaOXA-22	25-807/825	========/======	13/25	92.85	74.84	argannot	AF064820:952-1776	(Bla)blaOXA-22
ENA|CP022766|CP022766.1	34069	34842	+	(Bla)blaOXA-22	25-807/825	========/======	13/25	92.85	74.84	argannot	AF064820:952-1776	(Bla)blaOXA-22
ENA|CP022769|CP022769.1	34065	34838	+	(Bla)blaOXA-22	25-807/825	========/======	13/25	92.85	74.84	argannot	AF064820:952-1776	(Bla)blaOXA-22
ENA|CP022773|CP022773.1	36687	37460	+	(Bla)blaOXA-22	25-807/825	========/======	13/25	92.85	74.84	argannot	AF064820:952-1776	(Bla)blaOXA-22
ENA|CP022779|CP022779.1	34065	34838	+	(Bla)blaOXA-22	25-807/825	========/======	13/25	92.85	74.84	argannot	AF064820:952-1776	(Bla)blaOXA-22
ENA|CP022781|CP022781.1	34066	34839	+	(Bla)blaOXA-22	25-807/825	========/======	13/25	92.85	74.84	argannot	AF064820:952-1776	(Bla)blaOXA-22
ENA|CP022785|CP022785.1	36684	37457	+	(Bla)blaOXA-22	25-807/825	========/======	13/25	92.85	74.84	argannot	AF064820:952-1776	(Bla)blaOXA-22
ENA|CP022787|CP022787.1	35244	36017	+	(Bla)blaOXA-22	25-807/825	========/======	13/25	92.85	74.84	argannot	AF064820:952-1776	(Bla)blaOXA-22
ENA|CP022791|CP022791.1	2002608	2003381	+	(Bla)blaOXA-22	25-807/825	========/======	13/25	92.85	74.84	argannot	AF064820:952-1776	(Bla)blaOXA-22
ENA|CP022793|CP022793.1	36688	37461	+	(Bla)blaOXA-22	25-807/825	========/======	13/25	92.85	74.84	argannot	AF064820:952-1776	(Bla)blaOXA-22
ENA|CP052069|CP052069.1	33805	34578	+	(Bla)blaOXA-22	25-807/825	========/======	13/25	92.85	74.84	argannot	AF064820:952-1776	(Bla)blaOXA-22
ENA|CP052071|CP052071.1	48835	49608	+	(Bla)blaOXA-22	25-807/825	========/======	13/25	92.85	74.84	argannot	AF064820:952-1776	(Bla)blaOXA-22
ENA|CP052073|CP052073.1	48835	49608	+	(Bla)blaOXA-22	25-807/825	========/======	13/25	92.85	74.84	argannot	AF064820:952-1776	(Bla)blaOXA-22
ENA|CP052075|CP052075.1	48835	49608	+	(Bla)blaOXA-22	25-807/825	========/======	13/25	92.85	74.84	argannot	AF064820:952-1776	(Bla)blaOXA-22
ENA|CP052085|CP052085.1	49856	50629	+	(Bla)blaOXA-22	25-807/825	========/======	13/25	92.85	74.84	argannot	AF064820:952-1776	(Bla)blaOXA-22
ENA|CP052087|CP052087.1	49856	50629	+	(Bla)blaOXA-22	25-807/825	========/======	13/25	92.85	74.84	argannot	AF064820:952-1776	(Bla)blaOXA-22
ENA|CP052089|CP052089.1	49856	50629	+	(Bla)blaOXA-22	25-807/825	========/======	13/25	92.85	74.84	argannot	AF064820:952-1776	(Bla)blaOXA-22
ENA|CP052103|CP052103.1	48835	49608	+	(Bla)blaOXA-22	25-807/825	========/======	13/25	92.85	74.84	argannot	AF064820:952-1776	(Bla)blaOXA-22
ENA|CP052105|CP052105.1	48835	49608	+	(Bla)blaOXA-22	25-807/825	========/======	13/25	92.85	74.84	argannot	AF064820:952-1776	(Bla)blaOXA-22
ENA|CP052107|CP052107.1	48835	49608	+	(Bla)blaOXA-22	25-807/825	========/======	13/25	92.85	74.84	argannot	AF064820:952-1776	(Bla)blaOXA-22
ENA|CP052109|CP052109.1	48835	49608	+	(Bla)blaOXA-22	25-807/825	========/======	13/25	92.85	74.84	argannot	AF064820:952-1776	(Bla)blaOXA-22
ENA|CP052115|CP052115.1	48835	49608	+	(Bla)blaOXA-22	25-807/825	========/======	13/25	92.85	74.84	argannot	AF064820:952-1776	(Bla)blaOXA-22
ENA|CP052117|CP052117.1	48835	49608	+	(Bla)blaOXA-22	25-807/825	========/======	13/25	92.85	74.84	argannot	AF064820:952-1776	(Bla)blaOXA-22
ENA|CP052119|CP052119.1	48835	49608	+	(Bla)blaOXA-22	25-807/825	========/======	13/25	92.85	74.84	argannot	AF064820:952-1776	(Bla)blaOXA-22
ENA|CP052121|CP052121.1	48835	49608	+	(Bla)blaOXA-22	25-807/825	========/======	13/25	92.85	74.84	argannot	AF064820:952-1776	(Bla)blaOXA-22
ENA|CP052127|CP052127.1	49856	50629	+	(Bla)blaOXA-22	25-807/825	========/======	13/25	92.85	74.84	argannot	AF064820:952-1776	(Bla)blaOXA-22
ENA|CP052131|CP052131.1	49856	50629	+	(Bla)blaOXA-22	25-807/825	========/======	13/25	92.85	74.84	argannot	AF064820:952-1776	(Bla)blaOXA-22
ENA|CP056084|CP056084.1	33805	34578	+	(Bla)blaOXA-22	25-807/825	========/======	13/25	92.85	74.84	argannot	AF064820:952-1776	(Bla)blaOXA-22
ENA|CP056086|CP056086.1	1197733	1198506	-	(Bla)blaOXA-22	25-807/825	========/======	13/25	92.85	74.84	argannot	AF064820:952-1776	(Bla)blaOXA-22
ENA|CP059490|CP059490.1	352655	353428	-	(Bla)blaOXA-22	25-807/825	========/======	13/25	92.85	74.84	argannot	AF064820:952-1776	(Bla)blaOXA-22
ENA|CP060702|CP060702.1	1354952	1355725	+	(Bla)blaOXA-22	25-807/825	========/======	13/25	92.85	74.84	argannot	AF064820:952-1776	(Bla)blaOXA-22
ENA|CP102180|CP102180.1	1062860	1063633	+	(Bla)blaOXA-22	25-807/825	========/======	13/25	92.85	74.84	argannot	AF064820:952-1776	(Bla)blaOXA-22
ENA|CP102183|CP102183.1	31695	32468	+	(Bla)blaOXA-22	25-807/825	========/======	13/25	92.85	74.84	argannot	AF064820:952-1776	(Bla)blaOXA-22
ENA|CP104495|CP104495.1	19091	19864	+	(Bla)blaOXA-22	25-807/825	========/======	13/25	92.85	74.84	argannot	AF064820:952-1776	(Bla)blaOXA-22
ENA|CP104497|CP104497.1	396613	397386	+	(Bla)blaOXA-22	25-807/825	========/======	13/25	92.85	74.84	argannot	AF064820:952-1776	(Bla)blaOXA-22
ENA|CP104499|CP104499.1	22791	23564	+	(Bla)blaOXA-22	25-807/825	========/======	13/25	92.85	74.84	argannot	AF064820:952-1776	(Bla)blaOXA-22
ENA|JAABJI010000056|JAABJI010000056.1	12082	12855	-	(Bla)blaOXA-22	25-807/825	========/======	13/25	92.85	74.84	argannot	AF064820:952-1776	(Bla)blaOXA-22
ENA|JAABJJ010000086|JAABJJ010000086.1	9446	10219	+	(Bla)blaOXA-22	25-807/825	========/======	13/25	92.85	74.84	argannot	AF064820:952-1776	(Bla)blaOXA-22
ENA|JAABJK010000019|JAABJK010000019.1	79161	79934	+	(Bla)blaOXA-22	25-807/825	========/======	13/25	92.85	74.84	argannot	AF064820:952-1776	(Bla)blaOXA-22
ENA|JAABJL010000015|JAABJL010000015.1	12447	13220	-	(Bla)blaOXA-22	25-807/825	========/======	13/25	92.85	74.84	argannot	AF064820:952-1776	(Bla)blaOXA-22
ENA|JAABJM010000058|JAABJM010000058.1	12071	12844	-	(Bla)blaOXA-22	25-807/825	========/======	13/25	92.85	74.84	argannot	AF064820:952-1776	(Bla)blaOXA-22
ENA|JAABJO010000021|JAABJO010000021.1	79153	79926	+	(Bla)blaOXA-22	25-807/825	========/======	13/25	92.85	74.84	argannot	AF064820:952-1776	(Bla)blaOXA-22
ENA|JAABJT010000158|JAABJT010000158.1	344	1117	-	(Bla)blaOXA-22	25-807/825	========/======	13/25	92.85	74.84	argannot	AF064820:952-1776	(Bla)blaOXA-22
ENA|JAABJU010000079|JAABJU010000079.1	12447	13220	-	(Bla)blaOXA-22	25-807/825	========/======	13/25	92.85	74.84	argannot	AF064820:952-1776	(Bla)blaOXA-22
ENA|JAABJV010000018|JAABJV010000018.1	79161	79934	+	(Bla)blaOXA-22	25-807/825	========/======	13/25	92.85	74.84	argannot	AF064820:952-1776	(Bla)blaOXA-22
ENA|JAABJW010000020|JAABJW010000020.1	12447	13220	-	(Bla)blaOXA-22	25-807/825	========/======	13/25	92.85	74.84	argannot	AF064820:952-1776	(Bla)blaOXA-22
ENA|JAABJZ010000017|JAABJZ010000017.1	79153	79926	+	(Bla)blaOXA-22	25-807/825	========/======	13/25	92.85	74.84	argannot	AF064820:952-1776	(Bla)blaOXA-22
ENA|JAABKA010000018|JAABKA010000018.1	79153	79926	+	(Bla)blaOXA-22	25-807/825	========/======	13/25	92.85	74.84	argannot	AF064820:952-1776	(Bla)blaOXA-22
ENA|JAJKBU010000109|JAJKBU010000109.1	12448	13221	-	(Bla)blaOXA-22	25-807/825	========/======	13/25	92.85	74.84	argannot	AF064820:952-1776	(Bla)blaOXA-22
ENA|JAJLJF010000021|JAJLJF010000021.1	79408	80181	+	(Bla)blaOXA-22	25-807/825	========/======	13/25	92.85	74.84	argannot	AF064820:952-1776	(Bla)blaOXA-22
ENA|JAUMGT010000033|JAUMGT010000033.1	6758	7531	+	(Bla)blaOXA-22	25-807/825	========/======	13/25	92.85	74.84	argannot	AF064820:952-1776	(Bla)blaOXA-22
ENA|JBCQFX010000282|JBCQFX010000282.1	3719	4468	+	(Bla)blaOXA-22	25-783/825	========/======	13/25	89.94	74.84	argannot	AF064820:952-1776	(Bla)blaOXA-22
ENA|MOLP01000011|MOLP01000011.1	78799	79572	+	(Bla)blaOXA-22	25-807/825	========/======	13/25	92.85	74.84	argannot	AF064820:952-1776	(Bla)blaOXA-22
ENA|WSYS01000002|WSYS01000002.1	33798	34571	+	(Bla)blaOXA-22	25-807/825	========/======	13/25	92.85	74.84	argannot	AF064820:952-1776	(Bla)blaOXA-22
ENA|WSYX01000017|WSYX01000017.1	79136	79909	+	(Bla)blaOXA-22	25-807/825	========/======	13/25	92.85	74.84	argannot	AF064820:952-1776	(Bla)blaOXA-22
ENA|WSYY01000018|WSYY01000018.1	79161	79934	+	(Bla)blaOXA-22	25-807/825	========/======	13/25	92.85	74.84	argannot	AF064820:952-1776	(Bla)blaOXA-22
ENA|WSYZ01000085|WSYZ01000085.1	12447	13220	-	(Bla)blaOXA-22	25-807/825	========/======	13/25	92.85	74.84	argannot	AF064820:952-1776	(Bla)blaOXA-22
ENA|WSZA01000043|WSZA01000043.1	12447	13220	-	(Bla)blaOXA-22	25-807/825	========/======	13/25	92.85	74.84	argannot	AF064820:952-1776	(Bla)blaOXA-22
ENA|JAJKBP010000057|JAJKBP010000057.1	7814	8587	+	(Bla)blaOXA-22	25-807/825	========/======	13/21	93.09	74.78	argannot	AF064820:952-1776	(Bla)blaOXA-22
ENA|CP021765|CP021765.1	34924	35697	+	(Bla)blaOXA-22	25-807/825	========/======	45584	93.21	74.75	argannot	AF064820:952-1776	(Bla)blaOXA-22
ENA|JAJLIX010000007|JAJLIX010000007.1	67045	67818	+	(Bla)blaOXA-22	25-807/825	========/======	13/25	92.85	74.72	argannot	AF064820:952-1776	(Bla)blaOXA-22
ENA|JAJLJC010000003|JAJLJC010000003.1	149179	149952	+	(Bla)blaOXA-22	25-807/825	========/======	13/25	92.85	74.72	argannot	AF064820:952-1776	(Bla)blaOXA-22
ENA|JAUMFW010000049|JAUMFW010000049.1	138	911	-	(Bla)blaOXA-22	25-807/825	========/======	13/25	92.85	74.72	argannot	AF064820:952-1776	(Bla)blaOXA-22
ENA|JAUMFZ010000049|JAUMFZ010000049.1	138	911	-	(Bla)blaOXA-22	25-807/825	========/======	13/25	92.85	74.72	argannot	AF064820:952-1776	(Bla)blaOXA-22
ENA|JAUMGF010000047|JAUMGF010000047.1	138	911	-	(Bla)blaOXA-22	25-807/825	========/======	13/25	92.85	74.72	argannot	AF064820:952-1776	(Bla)blaOXA-22
ENA|JAUMGQ010000021|JAUMGQ010000021.1	93613	94386	+	(Bla)blaOXA-22	25-807/825	========/======	13/25	92.85	74.72	argannot	AF064820:952-1776	(Bla)blaOXA-22
ENA|JAUMGR010000071|JAUMGR010000071.1	138	911	-	(Bla)blaOXA-22	25-807/825	========/======	13/25	92.85	74.72	argannot	AF064820:952-1776	(Bla)blaOXA-22
ENA|JAUMGU010000069|JAUMGU010000069.1	16123	16896	+	(Bla)blaOXA-22	25-807/825	========/======	13/25	92.85	74.72	argannot	AF064820:952-1776	(Bla)blaOXA-22
ENA|MCBM01000016|MCBM01000016.1	300	1073	-	(Bla)blaOXA-22	25-807/825	========/======	13/25	92.85	74.72	argannot	AF064820:952-1776	(Bla)blaOXA-22
ENA|MCBM02000002|MCBM02000002.1	78787	79560	+	(Bla)blaOXA-22	25-807/825	========/======	13/25	92.85	74.72	argannot	AF064820:952-1776	(Bla)blaOXA-22
ENA|CP021449|CP021449.1	193088	193876	+	(Bla)blaOXA-22	10-807/825	========/======	13/25	94.67	74.69	argannot	AF064820:952-1776	(Bla)blaOXA-22
ENA|JAKEEA010000044|JAKEEA010000044.1	28251	29039	-	(Bla)blaOXA-22	10-807/825	========/======	13/25	94.67	74.69	argannot	AF064820:952-1776	(Bla)blaOXA-22
ENA|JAUMGC010000054|JAUMGC010000054.1	20954	21742	+	(Bla)blaOXA-22	10-807/825	========/======	13/25	94.67	74.69	argannot	AF064820:952-1776	(Bla)blaOXA-22
ENA|JAUMGD010000055|JAUMGD010000055.1	20955	21743	+	(Bla)blaOXA-22	10-807/825	========/======	13/25	94.67	74.69	argannot	AF064820:952-1776	(Bla)blaOXA-22
ENA|KV863187|KV863187.1	78789	79577	+	(Bla)blaOXA-22	10-807/825	========/======	13/25	94.67	74.69	argannot	AF064820:952-1776	(Bla)blaOXA-22
ENA|MOLK01000012|MOLK01000012.1	78789	79577	+	(Bla)blaOXA-22	10-807/825	========/======	13/25	94.67	74.69	argannot	AF064820:952-1776	(Bla)blaOXA-22
ENA|AP024104|AP024104.1	33772	34545	+	(Bla)blaOXA-22	25-807/825	========/======	13/25	92.85	74.59	argannot	AF064820:952-1776	(Bla)blaOXA-22
ENA|AP029005|AP029005.1	33772	34545	+	(Bla)blaOXA-22	25-807/825	========/======	13/25	92.85	74.59	argannot	AF064820:952-1776	(Bla)blaOXA-22
ENA|AP029013|AP029013.1	33798	34571	+	(Bla)blaOXA-22	25-807/825	========/======	13/25	92.85	74.59	argannot	AF064820:952-1776	(Bla)blaOXA-22
ENA|CAMLKM010000010|CAMLKM010000010.1	57246	58019	+	(Bla)blaOXA-22	25-807/825	========/======	13/25	92.85	74.59	argannot	AF064820:952-1776	(Bla)blaOXA-22
ENA|CP009763|CP009763.1	34945	35718	+	(Bla)blaOXA-22	25-807/825	========/======	13/25	92.85	74.59	argannot	AF064820:952-1776	(Bla)blaOXA-22
ENA|CP015116|CP015116.1	194009	194782	+	(Bla)blaOXA-22	25-807/825	========/======	13/25	92.85	74.59	argannot	AF064820:952-1776	(Bla)blaOXA-22
ENA|CP016915|CP016915.1	643479	644252	+	(Bla)blaOXA-22	25-807/825	========/======	13/25	92.85	74.59	argannot	AF064820:952-1776	(Bla)blaOXA-22
ENA|CP022703|CP022703.1	977963	978736	-	(Bla)blaOXA-22	25-807/825	========/======	13/25	92.85	74.59	argannot	AF064820:952-1776	(Bla)blaOXA-22
ENA|CP022783|CP022783.1	34064	34837	+	(Bla)blaOXA-22	25-807/825	========/======	13/25	92.85	74.59	argannot	AF064820:952-1776	(Bla)blaOXA-22
ENA|CP022795|CP022795.1	34069	34842	+	(Bla)blaOXA-22	25-807/825	========/======	13/25	92.85	74.59	argannot	AF064820:952-1776	(Bla)blaOXA-22
ENA|CP023013|CP023013.1	34027	34800	+	(Bla)blaOXA-22	25-807/825	========/======	13/25	92.85	74.59	argannot	AF064820:952-1776	(Bla)blaOXA-22
ENA|CP023015|CP023015.1	34054	34827	+	(Bla)blaOXA-22	25-807/825	========/======	13/25	92.85	74.59	argannot	AF064820:952-1776	(Bla)blaOXA-22
ENA|CP025742|CP025742.1	186592	187365	+	(Bla)blaOXA-22	25-807/825	========/======	13/25	92.85	74.59	argannot	AF064820:952-1776	(Bla)blaOXA-22
ENA|CP025986|CP025986.1	263996	264769	+	(Bla)blaOXA-22	25-807/825	========/======	13/25	92.85	74.59	argannot	AF064820:952-1776	(Bla)blaOXA-22
ENA|CP049788|CP049788.1	1900652	1901425	-	(Bla)blaOXA-22	25-807/825	========/======	13/25	92.85	74.59	argannot	AF064820:952-1776	(Bla)blaOXA-22
ENA|CP049790|CP049790.1	48656	49429	+	(Bla)blaOXA-22	25-807/825	========/======	13/25	92.85	74.59	argannot	AF064820:952-1776	(Bla)blaOXA-22
ENA|CP049792|CP049792.1	383726	384499	-	(Bla)blaOXA-22	25-807/825	========/======	13/25	92.85	74.59	argannot	AF064820:952-1776	(Bla)blaOXA-22
ENA|CP049794|CP049794.1	602250	603023	-	(Bla)blaOXA-22	25-807/825	========/======	13/25	92.85	74.59	argannot	AF064820:952-1776	(Bla)blaOXA-22
ENA|CP051170|CP051170.1	1032096	1032869	+	(Bla)blaOXA-22	25-807/825	========/======	13/25	92.85	74.59	argannot	AF064820:952-1776	(Bla)blaOXA-22
ENA|CP051172|CP051172.1	1031739	1032512	-	(Bla)blaOXA-22	25-807/825	========/======	13/25	92.85	74.59	argannot	AF064820:952-1776	(Bla)blaOXA-22
ENA|CP052091|CP052091.1	33817	34590	+	(Bla)blaOXA-22	25-807/825	========/======	13/25	92.85	74.59	argannot	AF064820:952-1776	(Bla)blaOXA-22
ENA|CP052093|CP052093.1	33817	34590	+	(Bla)blaOXA-22	25-807/825	========/======	13/25	92.85	74.59	argannot	AF064820:952-1776	(Bla)blaOXA-22
ENA|CP052095|CP052095.1	33817	34590	+	(Bla)blaOXA-22	25-807/825	========/======	13/25	92.85	74.59	argannot	AF064820:952-1776	(Bla)blaOXA-22
ENA|CP052097|CP052097.1	33817	34590	+	(Bla)blaOXA-22	25-807/825	========/======	13/25	92.85	74.59	argannot	AF064820:952-1776	(Bla)blaOXA-22
ENA|CP052099|CP052099.1	33817	34590	+	(Bla)blaOXA-22	25-807/825	========/======	13/25	92.85	74.59	argannot	AF064820:952-1776	(Bla)blaOXA-22
ENA|CP052101|CP052101.1	33817	34590	+	(Bla)blaOXA-22	25-807/825	========/======	13/25	92.85	74.59	argannot	AF064820:952-1776	(Bla)blaOXA-22
ENA|CP052111|CP052111.1	33822	34595	+	(Bla)blaOXA-22	25-807/825	========/======	13/25	92.85	74.59	argannot	AF064820:952-1776	(Bla)blaOXA-22
ENA|CP052113|CP052113.1	33822	34595	+	(Bla)blaOXA-22	25-807/825	========/======	13/25	92.85	74.59	argannot	AF064820:952-1776	(Bla)blaOXA-22
ENA|CP052129|CP052129.1	33817	34590	+	(Bla)blaOXA-22	25-807/825	========/======	13/25	92.85	74.59	argannot	AF064820:952-1776	(Bla)blaOXA-22
ENA|CP059377|CP059377.1	365800	366573	-	(Bla)blaOXA-22	25-807/825	========/======	13/25	92.85	74.59	argannot	AF064820:952-1776	(Bla)blaOXA-22
ENA|CP071915|CP071915.1	1252151	1252924	+	(Bla)blaOXA-22	25-807/825	========/======	13/25	92.85	74.59	argannot	AF064820:952-1776	(Bla)blaOXA-22
ENA|CP076116|CP076116.1	1470245	1471018	+	(Bla)blaOXA-22	25-807/825	========/======	13/25	92.85	74.59	argannot	AF064820:952-1776	(Bla)blaOXA-22
ENA|CP076122|CP076122.1	1335938	1336711	+	(Bla)blaOXA-22	25-807/825	========/======	13/25	92.85	74.59	argannot	AF064820:952-1776	(Bla)blaOXA-22
ENA|CP087278|CP087278.1	683269	684042	+	(Bla)blaOXA-22	25-807/825	========/======	13/25	92.85	74.59	argannot	AF064820:952-1776	(Bla)blaOXA-22
ENA|CP099580|CP099580.1	1300144	1300917	+	(Bla)blaOXA-22	25-807/825	========/======	13/25	92.85	74.59	argannot	AF064820:952-1776	(Bla)blaOXA-22
ENA|CP102185|CP102185.1	31808	32581	+	(Bla)blaOXA-22	25-807/825	========/======	13/25	92.85	74.59	argannot	AF064820:952-1776	(Bla)blaOXA-22
ENA|CP115553|CP115553.1	1230083	1230856	+	(Bla)blaOXA-22	25-807/825	========/======	13/25	92.85	74.59	argannot	AF064820:952-1776	(Bla)blaOXA-22
ENA|CP144383|CP144383.1	34083	34856	+	(Bla)blaOXA-22	25-807/825	========/======	13/25	92.85	74.59	argannot	AF064820:952-1776	(Bla)blaOXA-22
ENA|JAABJP010000006|JAABJP010000006.1	55276	56049	-	(Bla)blaOXA-22	25-807/825	========/======	13/25	92.85	74.59	argannot	AF064820:952-1776	(Bla)blaOXA-22
ENA|JAABJQ010000008|JAABJQ010000008.1	78834	79607	+	(Bla)blaOXA-22	25-807/825	========/======	13/25	92.85	74.59	argannot	AF064820:952-1776	(Bla)blaOXA-22
ENA|JAABJR010000017|JAABJR010000017.1	10485	11258	-	(Bla)blaOXA-22	25-807/825	========/======	13/25	92.85	74.59	argannot	AF064820:952-1776	(Bla)blaOXA-22
ENA|JAABJS010000008|JAABJS010000008.1	78834	79607	+	(Bla)blaOXA-22	25-807/825	========/======	13/25	92.85	74.59	argannot	AF064820:952-1776	(Bla)blaOXA-22
ENA|JAABJX010000017|JAABJX010000017.1	78890	79663	+	(Bla)blaOXA-22	25-807/825	========/======	13/25	92.85	74.59	argannot	AF064820:952-1776	(Bla)blaOXA-22
ENA|JAABJY010000019|JAABJY010000019.1	78836	79609	+	(Bla)blaOXA-22	25-807/825	========/======	13/25	92.85	74.59	argannot	AF064820:952-1776	(Bla)blaOXA-22
ENA|JAJKCO010000036|JAJKCO010000036.1	52987	53760	-	(Bla)blaOXA-22	25-807/825	========/======	13/25	92.85	74.59	argannot	AF064820:952-1776	(Bla)blaOXA-22
ENA|JAJLIW010000021|JAJLIW010000021.1	55504	56277	+	(Bla)blaOXA-22	25-807/825	========/======	13/25	92.85	74.59	argannot	AF064820:952-1776	(Bla)blaOXA-22
ENA|JAJLIZ010000019|JAJLIZ010000019.1	68443	69216	+	(Bla)blaOXA-22	25-807/825	========/======	13/25	92.85	74.59	argannot	AF064820:952-1776	(Bla)blaOXA-22
ENA|JAJLJB010000126|JAJLJB010000126.1	10294	11067	-	(Bla)blaOXA-22	25-807/825	========/======	13/25	92.85	74.59	argannot	AF064820:952-1776	(Bla)blaOXA-22
ENA|JASKHZ010000012|JASKHZ010000012.1	68622	69395	+	(Bla)blaOXA-22	25-807/825	========/======	13/25	92.85	74.59	argannot	AF064820:952-1776	(Bla)blaOXA-22
ENA|JASUAX010000010|JASUAX010000010.1	78942	79715	+	(Bla)blaOXA-22	25-807/825	========/======	13/25	92.85	74.59	argannot	AF064820:952-1776	(Bla)blaOXA-22
ENA|JAZKLQ010000011|JAZKLQ010000011.1	88577	89350	+	(Bla)blaOXA-22	25-807/825	========/======	13/25	92.85	74.59	argannot	AF064820:952-1776	(Bla)blaOXA-22
ENA|JBCQFR010000148|JBCQFR010000148.1	2353	3126	-	(Bla)blaOXA-22	25-807/825	========/======	13/25	92.85	74.59	argannot	AF064820:952-1776	(Bla)blaOXA-22
ENA|JBCQFS010000111|JBCQFS010000111.1	5372	6145	+	(Bla)blaOXA-22	25-807/825	========/======	13/25	92.85	74.59	argannot	AF064820:952-1776	(Bla)blaOXA-22
ENA|JBCQFU010000190|JBCQFU010000190.1	521	1294	-	(Bla)blaOXA-22	25-807/825	========/======	13/25	92.85	74.59	argannot	AF064820:952-1776	(Bla)blaOXA-22
ENA|JBCQFW010000077|JBCQFW010000077.1	3552	4325	-	(Bla)blaOXA-22	25-807/825	========/======	13/25	92.85	74.59	argannot	AF064820:952-1776	(Bla)blaOXA-22
ENA|JBCQFZ010000276|JBCQFZ010000276.1	2380	3153	-	(Bla)blaOXA-22	25-807/825	========/======	13/25	92.85	74.59	argannot	AF064820:952-1776	(Bla)blaOXA-22
ENA|JBCQGA010000075|JBCQGA010000075.1	10257	11030	+	(Bla)blaOXA-22	25-807/825	========/======	13/25	92.85	74.59	argannot	AF064820:952-1776	(Bla)blaOXA-22
ENA|JBCQGB010000125|JBCQGB010000125.1	3470	4243	-	(Bla)blaOXA-22	25-807/825	========/======	13/25	92.85	74.59	argannot	AF064820:952-1776	(Bla)blaOXA-22
ENA|JBCQGC010000138|JBCQGC010000138.1	2345	3118	-	(Bla)blaOXA-22	25-807/825	========/======	13/25	92.85	74.59	argannot	AF064820:952-1776	(Bla)blaOXA-22
ENA|JBCQGD010000089|JBCQGD010000089.1	10213	10986	+	(Bla)blaOXA-22	25-807/825	========/======	13/25	92.85	74.59	argannot	AF064820:952-1776	(Bla)blaOXA-22
ENA|KV863001|KV863001.1	10459	11232	-	(Bla)blaOXA-22	25-807/825	========/======	13/25	92.85	74.59	argannot	AF064820:952-1776	(Bla)blaOXA-22
ENA|LKVH01000013|LKVH01000013.1	58348	59121	-	(Bla)blaOXA-22	25-807/825	========/======	13/25	92.85	74.59	argannot	AF064820:952-1776	(Bla)blaOXA-22
ENA|MOLJ01000051|MOLJ01000051.1	10459	11232	-	(Bla)blaOXA-22	25-807/825	========/======	13/25	92.85	74.59	argannot	AF064820:952-1776	(Bla)blaOXA-22
ENA|MOLO01000013|MOLO01000013.1	78776	79549	+	(Bla)blaOXA-22	25-807/825	========/======	13/25	92.85	74.59	argannot	AF064820:952-1776	(Bla)blaOXA-22
ENA|PPPM01000084|PPPM01000084.1	12372	13145	+	(Bla)blaOXA-22	25-807/825	========/======	13/25	92.85	74.59	argannot	AF064820:952-1776	(Bla)blaOXA-22
ENA|PPPN01000086|PPPN01000086.1	3586	4359	-	(Bla)blaOXA-22	25-807/825	========/======	13/25	92.85	74.59	argannot	AF064820:952-1776	(Bla)blaOXA-22
ENA|QKYS01000012|QKYS01000012.1	68728	69501	+	(Bla)blaOXA-22	25-807/825	========/======	13/25	92.85	74.59	argannot	AF064820:952-1776	(Bla)blaOXA-22
ENA|RJTL01000012|RJTL01000012.1	68740	69513	+	(Bla)blaOXA-22	25-807/825	========/======	13/25	92.85	74.59	argannot	AF064820:952-1776	(Bla)blaOXA-22
ENA|WSNR01000002|WSNR01000002.1	33822	34595	+	(Bla)blaOXA-22	25-807/825	========/======	13/25	92.85	74.59	argannot	AF064820:952-1776	(Bla)blaOXA-22
ENA|WSYT01000001|WSYT01000001.1	1450813	1451586	-	(Bla)blaOXA-22	25-807/825	========/======	13/25	92.85	74.59	argannot	AF064820:952-1776	(Bla)blaOXA-22
ENA|WSYU01000002|WSYU01000002.1	33822	34595	+	(Bla)blaOXA-22	25-807/825	========/======	13/25	92.85	74.59	argannot	AF064820:952-1776	(Bla)blaOXA-22
ENA|WSYV01000002|WSYV01000002.1	33772	34545	+	(Bla)blaOXA-22	25-807/825	========/======	13/25	92.85	74.59	argannot	AF064820:952-1776	(Bla)blaOXA-22
ENA|WSYW01000008|WSYW01000008.1	78834	79607	+	(Bla)blaOXA-22	25-807/825	========/======	13/25	92.85	74.59	argannot	AF064820:952-1776	(Bla)blaOXA-22
ENA|AP024100|AP024100.1	33768	34556	+	(Bla)blaOXA-22	10-807/825	========/======	13/25	94.67	74.57	argannot	AF064820:952-1776	(Bla)blaOXA-22
ENA|AP024102|AP024102.1	33765	34553	+	(Bla)blaOXA-22	10-807/825	========/======	13/25	94.67	74.57	argannot	AF064820:952-1776	(Bla)blaOXA-22
ENA|AP024108|AP024108.1	33765	34553	+	(Bla)blaOXA-22	10-807/825	========/======	13/25	94.67	74.57	argannot	AF064820:952-1776	(Bla)blaOXA-22
ENA|AP024160|AP024160.1	33768	34556	+	(Bla)blaOXA-22	10-807/825	========/======	13/25	94.67	74.57	argannot	AF064820:952-1776	(Bla)blaOXA-22
ENA|AP024162|AP024162.1	33823	34611	+	(Bla)blaOXA-22	10-807/825	========/======	13/25	94.67	74.57	argannot	AF064820:952-1776	(Bla)blaOXA-22
ENA|CP011998|CP011998.1	34730	35518	+	(Bla)blaOXA-22	10-807/825	========/======	13/25	94.67	74.57	argannot	AF064820:952-1776	(Bla)blaOXA-22
ENA|JAJKEN010000002|JAJKEN010000002.1	1908728	1909516	-	(Bla)blaOXA-22	10-807/825	========/======	13/25	94.67	74.57	argannot	AF064820:952-1776	(Bla)blaOXA-22
ENA|JAJKET010000005|JAJKET010000005.1	132	920	-	(Bla)blaOXA-22	10-807/825	========/======	13/25	94.67	74.57	argannot	AF064820:952-1776	(Bla)blaOXA-22
ENA|JAUMGA010000013|JAUMGA010000013.1	136107	136895	+	(Bla)blaOXA-22	10-807/825	========/======	13/25	94.67	74.57	argannot	AF064820:952-1776	(Bla)blaOXA-22
ENA|JAUMGB010000021|JAUMGB010000021.1	137	925	-	(Bla)blaOXA-22	10-807/825	========/======	13/25	94.67	74.57	argannot	AF064820:952-1776	(Bla)blaOXA-22
ENA|JAUMGG010000082|JAUMGG010000082.1	138	926	-	(Bla)blaOXA-22	10-807/825	========/======	13/25	94.67	74.57	argannot	AF064820:952-1776	(Bla)blaOXA-22
ENA|JAUMGH010000091|JAUMGH010000091.1	138	926	-	(Bla)blaOXA-22	10-807/825	========/======	13/25	94.67	74.57	argannot	AF064820:952-1776	(Bla)blaOXA-22
ENA|JAUMGI010000069|JAUMGI010000069.1	138	926	-	(Bla)blaOXA-22	10-807/825	========/======	13/25	94.67	74.57	argannot	AF064820:952-1776	(Bla)blaOXA-22
ENA|JAUMGJ010000064|JAUMGJ010000064.1	20959	21747	+	(Bla)blaOXA-22	10-807/825	========/======	13/25	94.67	74.57	argannot	AF064820:952-1776	(Bla)blaOXA-22
ENA|JAUMGM010000023|JAUMGM010000023.1	85546	86334	+	(Bla)blaOXA-22	10-807/825	========/======	13/25	94.67	74.57	argannot	AF064820:952-1776	(Bla)blaOXA-22
ENA|JAUMGN010000019|JAUMGN010000019.1	85546	86334	+	(Bla)blaOXA-22	10-807/825	========/======	13/25	94.67	74.57	argannot	AF064820:952-1776	(Bla)blaOXA-22
ENA|JAUMGO010000021|JAUMGO010000021.1	85714	86502	+	(Bla)blaOXA-22	10-807/825	========/======	13/25	94.67	74.57	argannot	AF064820:952-1776	(Bla)blaOXA-22
ENA|JAUMGP010000019|JAUMGP010000019.1	85458	86246	+	(Bla)blaOXA-22	10-807/825	========/======	13/25	94.67	74.57	argannot	AF064820:952-1776	(Bla)blaOXA-22
ENA|JAUMGS010000064|JAUMGS010000064.1	130	918	-	(Bla)blaOXA-22	10-807/825	========/======	13/25	94.67	74.57	argannot	AF064820:952-1776	(Bla)blaOXA-22
ENA|CP076416|CP076416.1	42564	43337	-	(Bla)blaOXA-22	25-807/825	========/======	13/25	92.85	74.46	argannot	AF064820:952-1776	(Bla)blaOXA-22
ENA|CP115956|CP115956.1	35563	36333	+	(Bla)blaOXA-22	25-807/825	========/======	14/28	92.48	74.46	argannot	AF064820:952-1776	(Bla)blaOXA-22
ENA|JAABJH010000006|JAABJH010000006.1	54168	54941	-	(Bla)blaOXA-22	25-807/825	========/======	13/25	92.85	74.46	argannot	AF064820:952-1776	(Bla)blaOXA-22
ENA|JAABJN010000007|JAABJN010000007.1	78834	79607	+	(Bla)blaOXA-22	25-807/825	========/======	13/25	92.85	74.46	argannot	AF064820:952-1776	(Bla)blaOXA-22
ENA|JAJLJG010000016|JAJLJG010000016.1	80887	81660	+	(Bla)blaOXA-22	25-807/825	========/======	13/25	92.85	74.46	argannot	AF064820:952-1776	(Bla)blaOXA-22
ENA|JAKKIF010002308|JAKKIF010002308.1	28	801	+	(Bla)blaOXA-22	25-807/825	========/======	13/25	92.85	74.46	argannot	AF064820:952-1776	(Bla)blaOXA-22
ENA|JAZKLO010000015|JAZKLO010000015.1	92348	93121	+	(Bla)blaOXA-22	25-807/825	========/======	13/25	92.85	74.46	argannot	AF064820:952-1776	(Bla)blaOXA-22
ENA|FP885896|FP885896.1	35232	36005	+	(Bla)blaOXA-22	25-807/825	========/======	13/25	92.85	74.34	argannot	AF064820:952-1776	(Bla)blaOXA-22
ENA|JAJLIY010000024|JAJLIY010000024.1	14057	14834	-	(Bla)blaOXA-22	25-807/825	========/======	14/29	92.85	74.21	argannot	AF064820:952-1776	(Bla)blaOXA-22
ENA|JXBA01000218|JXBA01000218.1	12835	13608	+	(Bla)blaOXA-22	25-807/825	========/======	13/25	92.85	74.08	argannot	AF064820:952-1776	(Bla)blaOXA-22
ENA|CP039340|CP039340.1	884081	884854	-	(Bla)blaOXA-22	25-807/825	========/======	13/25	92.85	73.7	argannot	AF064820:952-1776	(Bla)blaOXA-22
ENA|LT977065|LT977065.1	1952889	1953643	-	(AGly)aac3-Vb	40-794/810	========/======	45483	92.59	71.84	argannot	M97172:656-1465	(AGly)aac3-Vb
ENA|LT984814|LT984814.1	2194438	2195201	-	(AGly)aac3-Vb	40-800/810	========/======	45452	93.58	71.71	argannot	M97172:656-1465	(AGly)aac3-Vb
ENA|LT976876|LT976876.1	105003	105766	-	(AGly)aac3-Vb	40-800/810	========/======	45452	93.58	71.58	argannot	M97172:656-1465	(AGly)aac3-Vb
ENA|LT976965|LT976965.1	1596726	1597489	+	(AGly)aac3-Vb	40-800/810	========/======	45452	93.58	71.58	argannot	M97172:656-1465	(AGly)aac3-Vb
ENA|OFST01000028|OFST01000028.1	899691	900454	+	(AGly)aac3-Vb	40-800/810	========/======	45452	93.58	71.58	argannot	M97172:656-1465	(AGly)aac3-Vb
ENA|OFSV01000018|OFSV01000018.1	105003	105766	-	(AGly)aac3-Vb	40-800/810	========/======	45452	93.58	71.58	argannot	M97172:656-1465	(AGly)aac3-Vb
ENA|AKYF01000001|AKYF01000001.1	164265	164951	-	(Gly)vanR-M	16-699/699	========/======	45325	97.85	71.47	argannot	FJ349556:982-1680	(Gly)vanR-M
ENA|CP023474|CP023474.1	6519114	6519800	-	(Gly)vanR-M	16-699/699	========/======	45325	97.85	71.47	argannot	FJ349556:982-1680	(Gly)vanR-M
ENA|LT977002|LT977002.1	2309718	2310459	-	(AGly)aac3-Vb	53-794/810	========/======	45453	90.99	70.95	argannot	M97172:656-1465	(AGly)aac3-Vb
ENA|LT978518|LT978518.1	1412955	1413694	-	(AGly)aac3-Vb	55-794/810	========/======	45394	90.62	70.91	argannot	M97172:656-1465	(AGly)aac3-Vb
ENA|OGUT01000040|OGUT01000040.1	8635	9374	-	(AGly)aac3-Vb	55-794/810	========/======	45394	90.62	70.91	argannot	M97172:656-1465	(AGly)aac3-Vb
ENA|CP104855|CP104855.1	2020701	2021455	+	(Bla)BLA-1	154-908/930	..======/======	45359	80.75	70.88	argannot	AY453161:501-1430	(Bla)BLA-1
ENA|LT976863|LT976863.1	1602235	1603254	+	(Bla)blaPDC-212	112-1134/1194	.=======/======	29/37	84	70.86	argannot	MF281076:1-1194	(Bla)blaPDC-212
ENA|LT976869|LT976869.1	1603367	1604386	+	(Bla)blaPDC-212	112-1134/1194	.=======/======	29/37	84	70.86	argannot	MF281076:1-1194	(Bla)blaPDC-212
ENA|LT976915|LT976915.1	336154	337173	+	(Bla)blaPDC-212	112-1134/1194	.=======/======	29/37	84	70.86	argannot	MF281076:1-1194	(Bla)blaPDC-212
ENA|LT976971|LT976971.1	1431807	1432826	+	(Bla)blaPDC-212	112-1134/1194	.=======/======	29/37	84	70.86	argannot	MF281076:1-1194	(Bla)blaPDC-212
ENA|LT976986|LT976986.1	1455160	1456179	+	(Bla)blaPDC-212	112-1134/1194	.=======/======	29/37	84	70.86	argannot	MF281076:1-1194	(Bla)blaPDC-212
ENA|LT976989|LT976989.1	1602430	1603449	+	(Bla)blaPDC-212	112-1134/1194	.=======/======	29/37	84	70.86	argannot	MF281076:1-1194	(Bla)blaPDC-212
ENA|LT976992|LT976992.1	1603949	1604968	+	(Bla)blaPDC-212	112-1134/1194	.=======/======	29/37	84	70.86	argannot	MF281076:1-1194	(Bla)blaPDC-212
ENA|LT976996|LT976996.1	1596623	1597642	+	(Bla)blaPDC-212	112-1134/1194	.=======/======	29/37	84	70.86	argannot	MF281076:1-1194	(Bla)blaPDC-212
ENA|LT977000|LT977000.1	1456601	1457620	+	(Bla)blaPDC-212	112-1134/1194	.=======/======	29/37	84	70.86	argannot	MF281076:1-1194	(Bla)blaPDC-212
ENA|LT977068|LT977068.1	1436756	1437775	+	(Bla)blaPDC-212	112-1134/1194	.=======/======	29/37	84	70.86	argannot	MF281076:1-1194	(Bla)blaPDC-212
ENA|LT977074|LT977074.1	1885145	1886164	+	(Bla)blaPDC-212	112-1134/1194	.=======/======	29/37	84	70.86	argannot	MF281076:1-1194	(Bla)blaPDC-212
ENA|LT984804|LT984804.1	1382340	1383359	+	(Bla)blaPDC-212	112-1134/1194	.=======/======	29/37	84	70.86	argannot	MF281076:1-1194	(Bla)blaPDC-212
ENA|LT991977|LT991977.1	694172	695191	-	(Bla)blaPDC-212	112-1134/1194	.=======/======	29/37	84	70.86	argannot	MF281076:1-1194	(Bla)blaPDC-212
ENA|OFSO01000028|OFSO01000028.1	95335	96354	+	(Bla)blaPDC-212	112-1134/1194	.=======/======	29/37	84	70.86	argannot	MF281076:1-1194	(Bla)blaPDC-212
ENA|OFSR01000031|OFSR01000031.1	336154	337173	+	(Bla)blaPDC-212	112-1134/1194	.=======/======	29/37	84	70.86	argannot	MF281076:1-1194	(Bla)blaPDC-212
ENA|OFSU01000049|OFSU01000049.1	336154	337173	+	(Bla)blaPDC-212	112-1134/1194	.=======/======	29/37	84	70.86	argannot	MF281076:1-1194	(Bla)blaPDC-212
ENA|OFTB01000048|OFTB01000048.1	165938	166957	+	(Bla)blaPDC-212	112-1134/1194	.=======/======	29/37	84	70.86	argannot	MF281076:1-1194	(Bla)blaPDC-212
ENA|OFTE01000039|OFTE01000039.1	123328	124347	+	(Bla)blaPDC-212	112-1134/1194	.=======/======	29/37	84	70.86	argannot	MF281076:1-1194	(Bla)blaPDC-212
ENA|OFTI01000035|OFTI01000035.1	123328	124347	+	(Bla)blaPDC-212	112-1134/1194	.=======/======	29/37	84	70.86	argannot	MF281076:1-1194	(Bla)blaPDC-212
ENA|OFTJ01000034|OFTJ01000034.1	123328	124347	+	(Bla)blaPDC-212	112-1134/1194	.=======/======	29/37	84	70.86	argannot	MF281076:1-1194	(Bla)blaPDC-212
ENA|OFTK01000035|OFTK01000035.1	124069	125088	+	(Bla)blaPDC-212	112-1134/1194	.=======/======	29/37	84	70.86	argannot	MF281076:1-1194	(Bla)blaPDC-212
ENA|OFTN01000038|OFTN01000038.1	337006	338025	+	(Bla)blaPDC-212	112-1134/1194	.=======/======	29/37	84	70.86	argannot	MF281076:1-1194	(Bla)blaPDC-212
ENA|OFTQ01000050|OFTQ01000050.1	165939	166958	+	(Bla)blaPDC-212	112-1134/1194	.=======/======	29/37	84	70.86	argannot	MF281076:1-1194	(Bla)blaPDC-212
ENA|OFTS01000043|OFTS01000043.1	214928	215947	+	(Bla)blaPDC-212	112-1134/1194	.=======/======	29/37	84	70.86	argannot	MF281076:1-1194	(Bla)blaPDC-212
ENA|LT976872|LT976872.1	571466	572205	+	(AGly)aac3-Vb	55-794/810	========/======	45394	90.62	70.78	argannot	M97172:656-1465	(AGly)aac3-Vb
ENA|LT976873|LT976873.1	13	752	+	(AGly)aac3-Vb	55-794/810	========/======	45394	90.62	70.78	argannot	M97172:656-1465	(AGly)aac3-Vb
ENA|LT976874|LT976874.1	283946	284685	+	(AGly)aac3-Vb	55-794/810	========/======	45394	90.62	70.78	argannot	M97172:656-1465	(AGly)aac3-Vb
ENA|LT978514|LT978514.1	283946	284685	+	(AGly)aac3-Vb	55-794/810	========/======	45394	90.62	70.78	argannot	M97172:656-1465	(AGly)aac3-Vb
ENA|LT984802|LT984802.1	1970034	1970773	+	(AGly)aac3-Vb	55-794/810	========/======	45394	90.62	70.78	argannot	M97172:656-1465	(AGly)aac3-Vb
ENA|CP073265|CP073265.1	2021742	2022503	-	(Bla)BLA-1	158-919/930	..======/======	45326	81.72	70.68	argannot	AY453161:501-1430	(Bla)BLA-1
ENA|LT976860|LT976860.1	2568386	2569125	+	(AGly)aac3-Vb	55-794/810	========/======	45394	90.62	70.64	argannot	M97172:656-1465	(AGly)aac3-Vb
ENA|OFSS01000027|OFSS01000027.1	34277	35016	+	(AGly)aac3-Vb	55-794/810	========/======	45394	90.62	70.64	argannot	M97172:656-1465	(AGly)aac3-Vb
ENA|LT976854|LT976854.1	669645	670289	+	(AGly)aadA5	52-696/789	========/=====.	45388	81.37	70.37	argannot	AF137361:64-852	(AGly)aadA5
ENA|OFSQ01000035|OFSQ01000035.1	129281	129925	+	(AGly)aadA5	52-696/789	========/=====.	45388	81.37	70.37	argannot	AF137361:64-852	(AGly)aadA5
ENA|LT992573|LT992573.1	1415227	1416246	+	(Bla)blaPDC-212	112-1134/1194	.=======/======	25/31	84.25	70.3	argannot	MF281076:1-1194	(Bla)blaPDC-212
ENA|OFTL01000030|OFTL01000030.1	183862	184881	+	(Bla)blaPDC-212	112-1134/1194	.=======/======	25/31	84.25	70.3	argannot	MF281076:1-1194	(Bla)blaPDC-212
ENA|CP022999|CP022999.1	541744	542820	-	(Phe)floR	9-1085/1215	========/=====.	45616	87.82	70.28	argannot	AKLJ01000508:383-1597	(Phe)floR
ENA|CP022998|CP022998.1	765978	766726	+	(AGly)strA	57-804/804	========/======	45354	92.91	70.27	argannot	AB366441:22458-23261	(AGly)strA
ENA|LT976977|LT976977.1	1519260	1520279	+	(Bla)blaPDC-212	112-1134/1194	.=======/======	27/39	83.92	70.22	argannot	MF281076:1-1194	(Bla)blaPDC-212
ENA|LT984807|LT984807.1	1421942	1422961	-	(Bla)blaPDC-212	112-1134/1194	.=======/======	27/39	83.92	70.22	argannot	MF281076:1-1194	(Bla)blaPDC-212
ENA|LT976968|LT976968.1	1391750	1392769	+	(Bla)blaPDC-212	112-1134/1194	.=======/======	25/31	84.25	70.2	argannot	MF281076:1-1194	(Bla)blaPDC-212
ENA|LT976974|LT976974.1	1392489	1393508	+	(Bla)blaPDC-212	112-1134/1194	.=======/======	25/31	84.25	70.2	argannot	MF281076:1-1194	(Bla)blaPDC-212
ENA|LT976983|LT976983.1	1385558	1386577	+	(Bla)blaPDC-212	112-1134/1194	.=======/======	25/31	84.25	70.2	argannot	MF281076:1-1194	(Bla)blaPDC-212
ENA|OFSZ01000033|OFSZ01000033.1	190332	191351	+	(Bla)blaPDC-212	112-1134/1194	.=======/======	25/31	84.25	70.2	argannot	MF281076:1-1194	(Bla)blaPDC-212
ENA|OFTA01000035|OFTA01000035.1	190332	191351	+	(Bla)blaPDC-212	112-1134/1194	.=======/======	25/31	84.25	70.2	argannot	MF281076:1-1194	(Bla)blaPDC-212
ENA|OFTD01000029|OFTD01000029.1	190334	191353	+	(Bla)blaPDC-212	112-1134/1194	.=======/======	25/31	84.25	70.2	argannot	MF281076:1-1194	(Bla)blaPDC-212
ENA|LT977024|LT977024.1	292497	293516	+	(Bla)blaPDC-212	112-1134/1194	.=======/======	23/29	84.34	70.17	argannot	MF281076:1-1194	(Bla)blaPDC-212
ENA|OFTO01000025|OFTO01000025.1	292497	293516	+	(Bla)blaPDC-212	112-1134/1194	.=======/======	23/29	84.34	70.17	argannot	MF281076:1-1194	(Bla)blaPDC-212
ENA|LT977002|LT977002.1	1598706	1599725	+	(Bla)blaPDC-212	112-1134/1194	.=======/======	29/43	83.75	70.09	argannot	MF281076:1-1194	(Bla)blaPDC-212
ENA|CP157731|CP157731.1	1074572	1074982	-	(Fcyn)FosB2	10-420/420	========/======	45392	96.67	69.95	argannot	NC_012581.1:459871-460290	(Fcyn)FosB2
ENA|JAYFUN010000001|JAYFUN010000001.1	175815	176225	-	(Fcyn)FosB2	10-420/420	========/======	45392	96.67	69.95	argannot	NC_012581.1:459871-460290	(Fcyn)FosB2
ENA|LS483234|LS483234.1	1343223	1344242	+	(Bla)blaPDC-313	112-1134/1194	.=======/======	22/27	84.42	69.86	argannot	MH780090:1-1194	(Bla)blaPDC-313
ENA|OVTA01000037|OVTA01000037.1	26525	27544	+	(Bla)blaPDC-313	112-1134/1194	.=======/======	22/27	84.42	69.86	argannot	MH780090:1-1194	(Bla)blaPDC-313
ENA|LT976854|LT976854.1	1049836	1050855	+	(Bla)blaPDC-212	112-1134/1194	.=======/======	26/51	83.42	69.82	argannot	MF281076:1-1194	(Bla)blaPDC-212
ENA|OFSQ01000036|OFSQ01000036.1	47323	48342	+	(Bla)blaPDC-212	112-1134/1194	.=======/======	26/51	83.42	69.82	argannot	MF281076:1-1194	(Bla)blaPDC-212
ENA|LT992560|LT992560.1	1558984	1560003	+	(Bla)blaPDC-212	112-1134/1194	.=======/======	22/29	84.34	69.69	argannot	MF281076:1-1194	(Bla)blaPDC-212
ENA|LT992563|LT992563.1	1645051	1646070	+	(Bla)blaPDC-212	112-1134/1194	.=======/======	22/29	84.34	69.69	argannot	MF281076:1-1194	(Bla)blaPDC-212
ENA|LT992567|LT992567.1	1639607	1640626	+	(Bla)blaPDC-212	112-1134/1194	.=======/======	22/29	84.34	69.69	argannot	MF281076:1-1194	(Bla)blaPDC-212
ENA|LT992569|LT992569.1	1639202	1640221	+	(Bla)blaPDC-212	112-1134/1194	.=======/======	22/29	84.34	69.69	argannot	MF281076:1-1194	(Bla)blaPDC-212
ENA|OFTF01000043|OFTF01000043.1	52324	53343	+	(Bla)blaPDC-212	112-1134/1194	.=======/======	22/29	84.34	69.69	argannot	MF281076:1-1194	(Bla)blaPDC-212
ENA|OFTG01000045|OFTG01000045.1	52306	53325	+	(Bla)blaPDC-212	112-1134/1194	.=======/======	22/29	84.34	69.69	argannot	MF281076:1-1194	(Bla)blaPDC-212
ENA|OFTH01000037|OFTH01000037.1	52306	53325	+	(Bla)blaPDC-212	112-1134/1194	.=======/======	22/29	84.34	69.69	argannot	MF281076:1-1194	(Bla)blaPDC-212
ENA|OFTM01000032|OFTM01000032.1	52130	53149	+	(Bla)blaPDC-212	112-1134/1194	.=======/======	22/29	84.34	69.69	argannot	MF281076:1-1194	(Bla)blaPDC-212
ENA|LT977065|LT977065.1	1325929	1326948	-	(Bla)blaPDC-313	112-1134/1194	.=======/======	25/33	84.17	69.65	argannot	MH780090:1-1194	(Bla)blaPDC-313
ENA|LT977071|LT977071.1	1902766	1903785	-	(Bla)blaPDC-212	112-1134/1194	.=======/======	24/33	84.17	69.65	argannot	MF281076:1-1194	(Bla)blaPDC-212
ENA|LT976876|LT976876.1	2516011	2517030	+	(Bla)blaPDC-212	112-1134/1194	.=======/======	23/29	84.34	69.59	argannot	MF281076:1-1194	(Bla)blaPDC-212
ENA|LT976965|LT976965.1	2227956	2228975	+	(Bla)blaPDC-212	112-1134/1194	.=======/======	23/29	84.34	69.59	argannot	MF281076:1-1194	(Bla)blaPDC-212
ENA|OFST01000029|OFST01000029.1	49258	50277	+	(Bla)blaPDC-212	112-1134/1194	.=======/======	23/29	84.34	69.59	argannot	MF281076:1-1194	(Bla)blaPDC-212
ENA|OFSV01000030|OFSV01000030.1	49256	50275	+	(Bla)blaPDC-212	112-1134/1194	.=======/======	23/29	84.34	69.59	argannot	MF281076:1-1194	(Bla)blaPDC-212
ENA|LT976857|LT976857.1	1144673	1145692	+	(Bla)blaPDC-252	112-1134/1194	.=======/======	22/25	84.51	69.54	argannot	MH243326:1-1194	(Bla)blaPDC-252
ENA|LT984814|LT984814.1	1546135	1547154	-	(Bla)blaPDC-212	112-1134/1194	.=======/======	23/29	84.34	69.5	argannot	MF281076:1-1194	(Bla)blaPDC-212
ENA|LT976866|LT976866.1	2765085	2765839	-	(AGly)aac3-IIc	40-794/861	========/=====.	45453	87.11	69.34	argannot	X54723:819-1679	(AGly)aac3-IIc
ENA|OFSN01000019|OFSN01000019.1	788848	789602	-	(AGly)aac3-IIc	40-794/861	========/=====.	45453	87.11	69.34	argannot	X54723:819-1679	(AGly)aac3-IIc
ENA|LT976873|LT976873.1	1975614	1976633	+	(Bla)blaPDC-212	112-1134/1194	.=======/======	27/35	84.09	69.2	argannot	MF281076:1-1194	(Bla)blaPDC-212
ENA|LT977071|LT977071.1	2553110	2553864	-	(AGly)aac3-IIc	40-794/861	========/=====.	45326	87.46	69.09	argannot	X54723:819-1679	(AGly)aac3-IIc
ENA|JVBI01000183|JVBI01000183.1	28733	29474	-	(Bla)blaOXA-42	56-788/810	========/======	45490	90	68.9	argannot	AJ488302:1-810	(Bla)blaOXA-42
ENA|AKYF01000001|AKYF01000001.1	163191	164101	-	(Gly)vanS-F	172-1082/1098	..======/======	45324	82.88	68.75	argannot	AF155139:2200-3297	(Gly)vanS-F
ENA|CP023474|CP023474.1	6518040	6518950	-	(Gly)vanS-F	172-1082/1098	..======/======	45324	82.88	68.75	argannot	AF155139:2200-3297	(Gly)vanS-F
ENA|CP073265|CP073265.1	234024	234725	-	(Bla)blaBAT-1	103-795/807	.=======/======	45423	85.75	68.71	argannot	NG_050940:101-907	(Bla)blaBAT-1
ENA|AKYF01000012|AKYF01000012.1	69847	70432	+	(Gly)vanY-M	9-594/702	========/====..	45485	82.62	68.41	argannot	FJ349556:3057-3758	(Gly)vanY-M
ENA|CP023474|CP023474.1	633685	634270	+	(Gly)vanY-M	9-594/702	========/====..	45485	82.62	68.41	argannot	FJ349556:3057-3758	(Gly)vanY-M
ENA|LT976866|LT976866.1	1529041	1529683	+	(AGly)aadA4	55-697/789	========/=====.	45553	80.35	68.41	argannot	AY138986:1-798	(AGly)aadA4
ENA|OFSN01000027|OFSN01000027.1	38517	39159	+	(AGly)aadA4	55-697/789	========/=====.	45553	80.35	68.41	argannot	AY138986:1-798	(AGly)aadA4
ENA|LT977074|LT977074.1	1651463	1654554	+	(Flq)OqxBgb	16-3101/3153	========/======	52/112	96.19	68.3	argannot	EU370913:47851-51003	(Flq)OqxBgb
ENA|OFTS01000042|OFTS01000042.1	98206	101297	+	(Flq)OqxBgb	16-3101/3153	========/======	52/112	96.19	68.3	argannot	EU370913:47851-51003	(Flq)OqxBgb
ENA|LT976863|LT976863.1	1362371	1365462	+	(Flq)OqxBgb	16-3101/3153	========/======	52/112	96.19	68.27	argannot	EU370913:47851-51003	(Flq)OqxBgb
ENA|LT976869|LT976869.1	1363272	1366363	+	(Flq)OqxBgb	16-3101/3153	========/======	52/112	96.19	68.27	argannot	EU370913:47851-51003	(Flq)OqxBgb
ENA|LT976915|LT976915.1	96290	99381	+	(Flq)OqxBgb	16-3101/3153	========/======	52/112	96.19	68.27	argannot	EU370913:47851-51003	(Flq)OqxBgb
ENA|LT976971|LT976971.1	1192908	1195999	+	(Flq)OqxBgb	16-3101/3153	========/======	52/112	96.19	68.27	argannot	EU370913:47851-51003	(Flq)OqxBgb
ENA|LT976986|LT976986.1	1215188	1218279	+	(Flq)OqxBgb	16-3101/3153	========/======	52/112	96.19	68.27	argannot	EU370913:47851-51003	(Flq)OqxBgb
ENA|LT976989|LT976989.1	1361795	1364886	+	(Flq)OqxBgb	16-3101/3153	========/======	52/112	96.19	68.27	argannot	EU370913:47851-51003	(Flq)OqxBgb
ENA|LT976992|LT976992.1	1363977	1367068	+	(Flq)OqxBgb	16-3101/3153	========/======	52/112	96.19	68.27	argannot	EU370913:47851-51003	(Flq)OqxBgb
ENA|LT976996|LT976996.1	1356596	1359687	+	(Flq)OqxBgb	16-3101/3153	========/======	52/112	96.19	68.27	argannot	EU370913:47851-51003	(Flq)OqxBgb
ENA|LT977000|LT977000.1	1215885	1218976	+	(Flq)OqxBgb	16-3101/3153	========/======	52/112	96.19	68.27	argannot	EU370913:47851-51003	(Flq)OqxBgb
ENA|LT977068|LT977068.1	1197966	1201057	+	(Flq)OqxBgb	16-3101/3153	========/======	52/112	96.19	68.27	argannot	EU370913:47851-51003	(Flq)OqxBgb
ENA|LT984804|LT984804.1	1142379	1145470	+	(Flq)OqxBgb	16-3101/3153	========/======	52/112	96.19	68.27	argannot	EU370913:47851-51003	(Flq)OqxBgb
ENA|LT991977|LT991977.1	912174	915265	-	(Flq)OqxBgb	16-3101/3153	========/======	52/112	96.19	68.27	argannot	EU370913:47851-51003	(Flq)OqxBgb
ENA|OFSO01000046|OFSO01000046.1	98314	101405	+	(Flq)OqxBgb	16-3101/3153	========/======	52/112	96.19	68.27	argannot	EU370913:47851-51003	(Flq)OqxBgb
ENA|OFSR01000031|OFSR01000031.1	96290	99381	+	(Flq)OqxBgb	16-3101/3153	========/======	52/112	96.19	68.27	argannot	EU370913:47851-51003	(Flq)OqxBgb
ENA|OFSU01000049|OFSU01000049.1	96290	99381	+	(Flq)OqxBgb	16-3101/3153	========/======	52/112	96.19	68.27	argannot	EU370913:47851-51003	(Flq)OqxBgb
ENA|OFTB01000046|OFTB01000046.1	63135	66226	+	(Flq)OqxBgb	16-3101/3153	========/======	52/112	96.19	68.27	argannot	EU370913:47851-51003	(Flq)OqxBgb
ENA|OFTE01000038|OFTE01000038.1	98315	101406	+	(Flq)OqxBgb	16-3101/3153	========/======	52/112	96.19	68.27	argannot	EU370913:47851-51003	(Flq)OqxBgb
ENA|OFTI01000034|OFTI01000034.1	98315	101406	+	(Flq)OqxBgb	16-3101/3153	========/======	52/112	96.19	68.27	argannot	EU370913:47851-51003	(Flq)OqxBgb
ENA|OFTJ01000033|OFTJ01000033.1	98315	101406	+	(Flq)OqxBgb	16-3101/3153	========/======	52/112	96.19	68.27	argannot	EU370913:47851-51003	(Flq)OqxBgb
ENA|OFTK01000033|OFTK01000033.1	98315	101406	+	(Flq)OqxBgb	16-3101/3153	========/======	52/112	96.19	68.27	argannot	EU370913:47851-51003	(Flq)OqxBgb
ENA|OFTN01000038|OFTN01000038.1	96290	99381	+	(Flq)OqxBgb	16-3101/3153	========/======	52/112	96.19	68.27	argannot	EU370913:47851-51003	(Flq)OqxBgb
ENA|OFTQ01000049|OFTQ01000049.1	365241	368332	+	(Flq)OqxBgb	16-3101/3153	========/======	52/112	96.19	68.27	argannot	EU370913:47851-51003	(Flq)OqxBgb
ENA|LT976860|LT976860.1	1708860	1711970	+	(Flq)OqxBgb	16-3120/3153	========/======	54/114	96.76	68.22	argannot	EU370913:47851-51003	(Flq)OqxBgb
ENA|OFSS01000034|OFSS01000034.1	195066	198176	+	(Flq)OqxBgb	16-3120/3153	========/======	54/114	96.76	68.22	argannot	EU370913:47851-51003	(Flq)OqxBgb
ENA|LT976872|LT976872.1	2284150	2287260	+	(Flq)OqxBgb	16-3120/3153	========/======	54/118	96.7	68.2	argannot	EU370913:47851-51003	(Flq)OqxBgb
ENA|LT976873|LT976873.1	1751959	1755069	+	(Flq)OqxBgb	16-3120/3153	========/======	54/118	96.7	68.2	argannot	EU370913:47851-51003	(Flq)OqxBgb
ENA|LT976874|LT976874.1	1997234	2000344	+	(Flq)OqxBgb	16-3120/3153	========/======	54/118	96.7	68.2	argannot	EU370913:47851-51003	(Flq)OqxBgb
ENA|LT978514|LT978514.1	1997252	2000362	+	(Flq)OqxBgb	16-3120/3153	========/======	54/118	96.7	68.2	argannot	EU370913:47851-51003	(Flq)OqxBgb
ENA|LT984802|LT984802.1	1122036	1125146	+	(Flq)OqxBgb	16-3120/3153	========/======	54/118	96.7	68.2	argannot	EU370913:47851-51003	(Flq)OqxBgb
ENA|LT978518|LT978518.1	2252310	2255420	-	(Flq)OqxBgb	16-3120/3153	========/======	51/108	96.86	68.19	argannot	EU370913:47851-51003	(Flq)OqxBgb
ENA|OGUT01000029|OGUT01000029.1	214476	217586	-	(Flq)OqxBgb	16-3120/3153	========/======	51/108	96.86	68.19	argannot	EU370913:47851-51003	(Flq)OqxBgb
ENA|CP119084|CP119084.1	997118	997864	-	(Bla)blaMAL-1	120-866/903	.=======/======	15/32	80.95	68.15	argannot	AJ277209:12-914	(Bla)blaMAL-1
ENA|LS483234|LS483234.1	1083993	1087102	+	(Flq)OqxBgb	16-3119/3153	========/======	51/108	96.83	68.08	argannot	EU370913:47851-51003	(Flq)OqxBgb
ENA|OVTA01000033|OVTA01000033.1	167537	170646	+	(Flq)OqxBgb	16-3119/3153	========/======	51/108	96.83	68.08	argannot	EU370913:47851-51003	(Flq)OqxBgb
ENA|LT976977|LT976977.1	1248047	1251157	+	(Flq)OqxBgb	16-3120/3153	========/======	55/116	96.73	68.07	argannot	EU370913:47851-51003	(Flq)OqxBgb
ENA|LT984807|LT984807.1	1644404	1647514	-	(Flq)OqxBgb	16-3120/3153	========/======	55/116	96.73	68.07	argannot	EU370913:47851-51003	(Flq)OqxBgb
ENA|LT977071|LT977071.1	2140620	2143715	-	(Flq)OqxBgb	16-3105/3153	========/======	56/110	96.35	68.04	argannot	EU370913:47851-51003	(Flq)OqxBgb
ENA|LT976876|LT976876.1	2291344	2294439	+	(Flq)OqxBgb	16-3105/3153	========/======	55/112	96.32	68.02	argannot	EU370913:47851-51003	(Flq)OqxBgb
ENA|LT976965|LT976965.1	2003062	2006157	+	(Flq)OqxBgb	16-3105/3153	========/======	55/112	96.32	68.02	argannot	EU370913:47851-51003	(Flq)OqxBgb
ENA|OFST01000028|OFST01000028.1	1306027	1309122	+	(Flq)OqxBgb	16-3105/3153	========/======	55/112	96.32	68.02	argannot	EU370913:47851-51003	(Flq)OqxBgb
ENA|OFSV01000029|OFSV01000029.1	300059	303154	+	(Flq)OqxBgb	16-3105/3153	========/======	55/112	96.32	68.02	argannot	EU370913:47851-51003	(Flq)OqxBgb
ENA|LS483234|LS483234.1	962238	962877	+	(AGly)aadA4	55-694/789	========/=====.	45390	80.61	68.01	argannot	AY138986:1-798	(AGly)aadA4
ENA|OVTA01000033|OVTA01000033.1	45782	46421	+	(AGly)aadA4	55-694/789	========/=====.	45390	80.61	68.01	argannot	AY138986:1-798	(AGly)aadA4
ENA|LT984814|LT984814.1	1773231	1776326	-	(Flq)OqxBgb	16-3105/3153	========/======	50/100	96.51	67.99	argannot	EU370913:47851-51003	(Flq)OqxBgb
ENA|LT976857|LT976857.1	907300	910409	+	(Flq)OqxBgb	16-3119/3153	========/======	50/108	96.83	67.98	argannot	EU370913:47851-51003	(Flq)OqxBgb
ENA|LT976968|LT976968.1	1155057	1158166	+	(Flq)OqxBgb	16-3119/3153	========/======	53/114	96.73	67.98	argannot	EU370913:47851-51003	(Flq)OqxBgb
ENA|LT976974|LT976974.1	1155796	1158905	+	(Flq)OqxBgb	16-3119/3153	========/======	53/114	96.73	67.98	argannot	EU370913:47851-51003	(Flq)OqxBgb
ENA|LT976983|LT976983.1	1148864	1151973	+	(Flq)OqxBgb	16-3119/3153	========/======	53/114	96.73	67.98	argannot	EU370913:47851-51003	(Flq)OqxBgb
ENA|OFSZ01000031|OFSZ01000031.1	317511	320620	+	(Flq)OqxBgb	16-3119/3153	========/======	53/114	96.73	67.98	argannot	EU370913:47851-51003	(Flq)OqxBgb
ENA|OFTA01000033|OFTA01000033.1	317626	320735	+	(Flq)OqxBgb	16-3119/3153	========/======	53/114	96.73	67.98	argannot	EU370913:47851-51003	(Flq)OqxBgb
ENA|OFTD01000027|OFTD01000027.1	317498	320607	+	(Flq)OqxBgb	16-3119/3153	========/======	53/114	96.73	67.98	argannot	EU370913:47851-51003	(Flq)OqxBgb
ENA|LT992573|LT992573.1	1179949	1183044	+	(Flq)OqxBgb	16-3105/3153	========/======	54/114	96.29	67.97	argannot	EU370913:47851-51003	(Flq)OqxBgb
ENA|OFTL01000029|OFTL01000029.1	284403	287498	+	(Flq)OqxBgb	16-3105/3153	========/======	54/114	96.29	67.97	argannot	EU370913:47851-51003	(Flq)OqxBgb
ENA|LT977065|LT977065.1	1572998	1576093	-	(Flq)OqxBgb	16-3105/3153	========/======	52/106	96.42	67.96	argannot	EU370913:47851-51003	(Flq)OqxBgb
ENA|AKYF01000012|AKYF01000012.1	74619	75681	+	(Gly)vanS-F	20-1082/1098	========/======	45512	96.45	67.95	argannot	AF155139:2200-3297	(Gly)vanS-F
ENA|CP023474|CP023474.1	638457	639519	+	(Gly)vanS-F	20-1082/1098	========/======	45512	96.45	67.95	argannot	AF155139:2200-3297	(Gly)vanS-F
ENA|LT992560|LT992560.1	1323645	1326740	+	(Flq)OqxBgb	16-3105/3153	========/======	51/112	96.32	67.93	argannot	EU370913:47851-51003	(Flq)OqxBgb
ENA|LT992563|LT992563.1	1409729	1412824	+	(Flq)OqxBgb	16-3105/3153	========/======	51/112	96.32	67.93	argannot	EU370913:47851-51003	(Flq)OqxBgb
ENA|LT992567|LT992567.1	1404462	1407557	+	(Flq)OqxBgb	16-3105/3153	========/======	51/112	96.32	67.93	argannot	EU370913:47851-51003	(Flq)OqxBgb
ENA|LT992569|LT992569.1	1403881	1406976	+	(Flq)OqxBgb	16-3105/3153	========/======	51/112	96.32	67.93	argannot	EU370913:47851-51003	(Flq)OqxBgb
ENA|OFTF01000042|OFTF01000042.1	31741	34836	+	(Flq)OqxBgb	16-3105/3153	========/======	51/112	96.32	67.93	argannot	EU370913:47851-51003	(Flq)OqxBgb
ENA|OFTG01000044|OFTG01000044.1	91757	94852	+	(Flq)OqxBgb	16-3105/3153	========/======	51/112	96.32	67.93	argannot	EU370913:47851-51003	(Flq)OqxBgb
ENA|OFTH01000036|OFTH01000036.1	91759	94854	+	(Flq)OqxBgb	16-3105/3153	========/======	51/112	96.32	67.93	argannot	EU370913:47851-51003	(Flq)OqxBgb
ENA|OFTM01000031|OFTM01000031.1	91741	94836	+	(Flq)OqxBgb	16-3105/3153	========/======	51/112	96.32	67.93	argannot	EU370913:47851-51003	(Flq)OqxBgb
ENA|LT976854|LT976854.1	821356	824473	+	(Flq)OqxBgb	16-3127/3153	========/======	49/100	97.21	67.9	argannot	EU370913:47851-51003	(Flq)OqxBgb
ENA|OFSQ01000035|OFSQ01000035.1	280992	284109	+	(Flq)OqxBgb	16-3127/3153	========/======	49/100	97.21	67.9	argannot	EU370913:47851-51003	(Flq)OqxBgb
ENA|LT977024|LT977024.1	58429	61524	+	(Flq)OqxBgb	16-3105/3153	========/======	51/112	96.32	67.89	argannot	EU370913:47851-51003	(Flq)OqxBgb
ENA|OFTO01000025|OFTO01000025.1	58429	61524	+	(Flq)OqxBgb	16-3105/3153	========/======	51/112	96.32	67.89	argannot	EU370913:47851-51003	(Flq)OqxBgb
ENA|LT977002|LT977002.1	1363420	1366515	+	(Flq)OqxBgb	16-3105/3153	========/======	51/110	96.35	67.88	argannot	EU370913:47851-51003	(Flq)OqxBgb
ENA|LT976866|LT976866.1	1677567	1680662	+	(Flq)OqxBgb	16-3105/3153	========/======	54/114	96.29	67.87	argannot	EU370913:47851-51003	(Flq)OqxBgb
ENA|OFSN01000027|OFSN01000027.1	187043	190138	+	(Flq)OqxBgb	16-3105/3153	========/======	54/114	96.29	67.87	argannot	EU370913:47851-51003	(Flq)OqxBgb
ENA|LT978516|LT978516.1	2422816	2425925	-	(Flq)OqxBgb	16-3119/3153	========/======	52/110	96.8	67.81	argannot	EU370913:47851-51003	(Flq)OqxBgb
ENA|CP104855|CP104855.1	1888599	1889003	+	(Fcyn)fosBx1	10-414/417	========/======	45359	96.16	67.73	argannot	NG_050591:101-517	(Fcyn)fosBx1
ENA|LT976866|LT976866.1	1909444	1910456	+	(Bla)blaMOX-8	118-1121/1152	.=======/======	18/49	85.42	67.38	argannot	JX173956:1-1152	(Bla)blaMOX-8
ENA|OFSN01000027|OFSN01000027.1	418920	419932	+	(Bla)blaMOX-8	118-1121/1152	.=======/======	18/49	85.42	67.38	argannot	JX173956:1-1152	(Bla)blaMOX-8
ENA|CP022999|CP022999.1	546932	547903	+	(Bla)blaOCH-2	154-1125/1173	.=======/======	45514	82.44	66.53	argannot	AJ295340:1-1173	(Bla)blaOCH-2
ENA|CP073265|CP073265.1	1862052	1862696	+	(Phe)catB	1-648/660	========/======	45454	97.12	66.26	argannot	M93113:145-804	(Phe)catB
ENA|LT976872|LT976872.1	2507803	2508829	+	(Bla)blaLRA-10	80-1103/1128	========/======	15/37	89.27	66.09	argannot	NG_055767:101-1228	(Bla)blaLRA-10
ENA|LT976874|LT976874.1	2220887	2221913	+	(Bla)blaLRA-10	80-1103/1128	========/======	15/37	89.27	66.09	argannot	NG_055767:101-1228	(Bla)blaLRA-10
ENA|LT978514|LT978514.1	2220905	2221931	+	(Bla)blaLRA-10	80-1103/1128	========/======	15/37	89.27	66.09	argannot	NG_055767:101-1228	(Bla)blaLRA-10
ENA|LT984802|LT984802.1	1345689	1346715	+	(Bla)blaLRA-10	80-1103/1128	========/======	15/37	89.27	66.09	argannot	NG_055767:101-1228	(Bla)blaLRA-10
ENA|JVBI01000128|JVBI01000128.1	5788	6772	+	(Tet)tet(41)	136-1120/1182	.=======/======	20/42	81.56	65.81	argannot	AY264780:1825-3006	(Tet)tet(41)
ENA|AKYF01000010|AKYF01000010.1	749121	750511	+	(MLS)lsa(B)	1-1391/1479	========/======	14/22	93.31	63.48	argannot	AJ579365:4150-5628	(MLS)lsa(B)
ENA|CP023474|CP023474.1	3062028	3063418	+	(MLS)lsa(B)	1-1391/1479	========/======	14/22	93.31	63.48	argannot	AJ579365:4150-5628	(MLS)lsa(B)
ENA|AAKL01000001|AAKL01000001.1	105081	106496	-	OpmB	20-1432/1497	========/======	39/85	91.65	65.96	card	AE004091.2:2847779-2846282	OpmB is an outer membrane efflux protein in Pseudomonas aeruginosa that shows functional cooperation with MuxABC to form the efflux pump system MuxABC-OpmB.	aminocoumarin;macrolide;monobactam;tetracycline
ENA|AAKL01000001|AAKL01000001.1	106610	109649	-	MuxC	1-3052/3111	========/======	33/70	96.79	73.42	card	AE004091.2:2850886-2847775	MuxC is one of the two necessary RND components of the MuxABC-OpmB efflux pumps system in Pseudomonas aeruginosa.	aminocoumarin;macrolide;monobactam;tetracycline
ENA|AAKL01000001|AAKL01000001.1	109721	112792	-	MuxB	1-3072/3132	========/======	20/28	97.64	78.64	card	AE004091.2:2854014-2850882	MuxB is one of the two necessary RND components in the Pseudomonas aeruginosa efflux pump system MuxABC-OpmB.	aminocoumarin;macrolide;monobactam;tetracycline
ENA|AAKL01000001|AAKL01000001.1	159430	160071	+	smeR	30-674/690	========/======	45647	91.74	70.8	card	AF173226.1:1041-351	smeR is the responder component of a two component signal transduction system that includes smeS	aminoglycoside;cephalosporin;cephamycin;penam
ENA|AAKL01000001|AAKL01000001.1	179753	182833	-	ceoB	1-3081/3084	========/======	22/50	99.09	80.49	card	U97042:1263-4347	ceoB is a cytoplasmic membrane component of the CeoAB-OpcM efflux pump	aminoglycoside;fluoroquinolone
ENA|AAKL01000002|AAKL01000002.1	225797	228783	+	mexK	89-3057/3078	========/======	59/164	94.09	67.19	card	AE004091.2:4119265-4116187	mexK is the inner membrane resistance-nodulation-cell division (RND) transporter in the MexJK multidrug efflux protein.	macrolide;tetracycline;triclosan
ENA|AAKL01000014|AAKL01000014.1	91444	92235	-	OXA-443	1-801/828	========/======	45647	94.93	76.95	card	CM009147.1:669855-670683	Assigned by Lahey's list of beta-lactamases no accessions or other information available	cephalosporin;penam
ENA|AAKL01000016|AAKL01000016.1	11243	14298	-	AxyY	10-3056/3138	========/======	53/89	95.83	70.12	card	AFRQ01000061.1:27124-23986	AxyY is the periplasmic adaptor protein of the AxyXY-OprZ efflux pump system in Achromobacter spp.	aminoglycoside;cephalosporin;fluoroquinolone;macrolide
ENA|AAKL01000027|AAKL01000027.1	22703	23326	+	kdpE	9-629/678	========/=====.	45554	90.41	68.35	card	U00096.3:721733-721055	kdpE is a transcriptional activator that is part of the two-component system KdpD/KdpE that is studied for its regulatory role in potassium transport and has been identified as an adaptive regulator involved in the virulence and intracellular survival of pathogenic bacteria. kdpE regulates a range of virulence loci through direct promoter binding.	aminoglycoside
ENA|AAKL01000049|AAKL01000049.1	36064	39163	+	smeE	1-3109/3123	========/======	49/107	97.69	72.67	card	AJ252200:1278-4401	smeE is the RND protein of the efflux complex smeDEF in Stenotrophomonas maltophilia	fluoroquinolone;macrolide;phenicol;tetracycline
ENA|AAKL01000049|AAKL01000049.1	39409	40682	+	OprM	143-1401/1458	.=======/======	25/43	85.39	70.19	card	AE004091.2:476332-477790	OprM is an outer membrane factor protein found in Pseudomonas aeruginosa and Burkholderia vietnamiensis. It is part of the MexAB-OprM MexVW-OprM MexXY-OprM and the AmrAB-OprM complex.	acridine_dye;aminocoumarin;aminoglycoside;carbapenem;cephalosporin;cephamycin;diaminopyrimidine;fluoroquinolone;macrolide;monobactam;penam;penem;peptide;phenicol;sulfonamide;tetracycline
ENA|AFWL01000014|AFWL01000014.1	41059	42483	-	OprM	31-1431/1458	========/======	35/76	94.31	66.02	card	AE004091.2:476332-477790	OprM is an outer membrane factor protein found in Pseudomonas aeruginosa and Burkholderia vietnamiensis. It is part of the MexAB-OprM MexVW-OprM MexXY-OprM and the AmrAB-OprM complex.	acridine_dye;aminocoumarin;aminoglycoside;carbapenem;cephalosporin;cephamycin;diaminopyrimidine;fluoroquinolone;macrolide;monobactam;penam;penem;peptide;phenicol;sulfonamide;tetracycline
ENA|AFWL01000014|AFWL01000014.1	42607	45680	-	AxyY	10-3074/3138	========/======	56/103	96.18	70.39	card	AFRQ01000061.1:27124-23986	AxyY is the periplasmic adaptor protein of the AxyXY-OprZ efflux pump system in Achromobacter spp.	aminoglycoside;cephalosporin;fluoroquinolone;macrolide
ENA|AFWL01000222|AFWL01000222.1	36203	39189	+	mexK	89-3057/3078	========/======	57/154	94.25	66.91	card	AE004091.2:4119265-4116187	mexK is the inner membrane resistance-nodulation-cell division (RND) transporter in the MexJK multidrug efflux protein.	macrolide;tetracycline;triclosan
ENA|AFWL01000272|AFWL01000272.1	3069	3692	+	kdpE	9-629/678	========/=====.	45554	90.41	67.41	card	U00096.3:721733-721055	kdpE is a transcriptional activator that is part of the two-component system KdpD/KdpE that is studied for its regulatory role in potassium transport and has been identified as an adaptive regulator involved in the virulence and intracellular survival of pathogenic bacteria. kdpE regulates a range of virulence loci through direct promoter binding.	aminoglycoside
ENA|AFWL01000401|AFWL01000401.1	24533	25908	-	OprM	47-1401/1458	========/======	29/55	91.77	70.21	card	AE004091.2:476332-477790	OprM is an outer membrane factor protein found in Pseudomonas aeruginosa and Burkholderia vietnamiensis. It is part of the MexAB-OprM MexVW-OprM MexXY-OprM and the AmrAB-OprM complex.	acridine_dye;aminocoumarin;aminoglycoside;carbapenem;cephalosporin;cephamycin;diaminopyrimidine;fluoroquinolone;macrolide;monobactam;penam;penem;peptide;phenicol;sulfonamide;tetracycline
ENA|AFWL01000401|AFWL01000401.1	26029	29121	-	smeE	1-3102/3123	========/======	44/99	97.6	73.5	card	AJ252200:1278-4401	smeE is the RND protein of the efflux complex smeDEF in Stenotrophomonas maltophilia	fluoroquinolone;macrolide;phenicol;tetracycline
ENA|AFWL01000401|AFWL01000401.1	29192	30205	-	smeD	150-1151/1185	.=======/======	23/44	83.21	67.77	card	AJ252200:81-1266	smeD is the membrane fusion protein of the smeDEF multidrug efflux complex in Stenotrophomonas maltophilia	fluoroquinolone;macrolide;phenicol;tetracycline
ENA|AFWL01000434|AFWL01000434.1	26852	27509	+	smeR	30-690/690	========/======	13/31	93.33	70.52	card	AF173226.1:1041-351	smeR is the responder component of a two component signal transduction system that includes smeS	aminoglycoside;cephalosporin;cephamycin;penam
ENA|AFWL01000440|AFWL01000440.1	14717	16054	-	opcM	145-1488/1536	.=======/======	23/46	85.81	67.16	card	U38944.1:0-1536	OpcM is an outer membrane factor protein found in Burkholderia cepacia. It is part of the CeoAB-OpcM complex.	aminoglycoside;fluoroquinolone
ENA|AFWL01000440|AFWL01000440.1	16368	19448	-	ceoB	1-3081/3084	========/======	45654	99.45	80.74	card	U97042:1263-4347	ceoB is a cytoplasmic membrane component of the CeoAB-OpcM efflux pump	aminoglycoside;fluoroquinolone
ENA|AFWL01000449|AFWL01000449.1	32057	32830	-	OXA-22	25-807/825	========/======	13/25	92.85	74.97	card	AF064820:951-1776	OXA-22 is a beta-lactamase found in Ralstonia pickettii	cephalosporin;penam
ENA|AFWL01000494|AFWL01000494.1	12232	15271	-	MuxC	1-3052/3111	========/======	37/78	96.66	74.07	card	AE004091.2:2850886-2847775	MuxC is one of the two necessary RND components of the MuxABC-OpmB efflux pumps system in Pseudomonas aeruginosa.	aminocoumarin;macrolide;monobactam;tetracycline
ENA|AFWL01000494|AFWL01000494.1	15312	18393	-	MuxB	1-3082/3132	========/======	18/24	98.02	78.77	card	AE004091.2:2854014-2850882	MuxB is one of the two necessary RND components in the Pseudomonas aeruginosa efflux pump system MuxABC-OpmB.	aminocoumarin;macrolide;monobactam;tetracycline
ENA|AHIX01000059|AHIX01000059.1	2100	5086	+	mexK	89-3057/3078	========/======	58/158	94.18	66.93	card	AE004091.2:4119265-4116187	mexK is the inner membrane resistance-nodulation-cell division (RND) transporter in the MexJK multidrug efflux protein.	macrolide;tetracycline;triclosan
ENA|AHIX01000139|AHIX01000139.1	6348	6971	+	kdpE	9-629/678	========/=====.	45554	90.41	67.25	card	U00096.3:721733-721055	kdpE is a transcriptional activator that is part of the two-component system KdpD/KdpE that is studied for its regulatory role in potassium transport and has been identified as an adaptive regulator involved in the virulence and intracellular survival of pathogenic bacteria. kdpE regulates a range of virulence loci through direct promoter binding.	aminoglycoside
ENA|AHIX01000262|AHIX01000262.1	10529	11302	+	OXA-22	25-807/825	========/======	13/25	92.85	74.84	card	AF064820:951-1776	OXA-22 is a beta-lactamase found in Ralstonia pickettii	cephalosporin;penam
ENA|AHIX01000355|AHIX01000355.1	813	3886	+	AxyY	10-3074/3138	========/======	56/103	96.18	70.33	card	AFRQ01000061.1:27124-23986	AxyY is the periplasmic adaptor protein of the AxyXY-OprZ efflux pump system in Achromobacter spp.	aminoglycoside;cephalosporin;fluoroquinolone;macrolide
ENA|AHIX01000356|AHIX01000356.1	30	1313	+	OprM	154-1431/1458	.=======/======	30/56	85.94	66.23	card	AE004091.2:476332-477790	OprM is an outer membrane factor protein found in Pseudomonas aeruginosa and Burkholderia vietnamiensis. It is part of the MexAB-OprM MexVW-OprM MexXY-OprM and the AmrAB-OprM complex.	acridine_dye;aminocoumarin;aminoglycoside;carbapenem;cephalosporin;cephamycin;diaminopyrimidine;fluoroquinolone;macrolide;monobactam;penam;penem;peptide;phenicol;sulfonamide;tetracycline
ENA|AHIX01000509|AHIX01000509.1	44	1057	+	smeD	150-1151/1185	.=======/======	25/46	83.12	67.8	card	AJ252200:81-1266	smeD is the membrane fusion protein of the smeDEF multidrug efflux complex in Stenotrophomonas maltophilia	fluoroquinolone;macrolide;phenicol;tetracycline
ENA|AHIX01000509|AHIX01000509.1	1128	4220	+	smeE	1-3102/3123	========/======	44/99	97.6	73.47	card	AJ252200:1278-4401	smeE is the RND protein of the efflux complex smeDEF in Stenotrophomonas maltophilia	fluoroquinolone;macrolide;phenicol;tetracycline
ENA|AHIX01000510|AHIX01000510.1	39	1298	+	OprM	157-1401/1458	.=======/======	21/39	84.57	70.75	card	AE004091.2:476332-477790	OprM is an outer membrane factor protein found in Pseudomonas aeruginosa and Burkholderia vietnamiensis. It is part of the MexAB-OprM MexVW-OprM MexXY-OprM and the AmrAB-OprM complex.	acridine_dye;aminocoumarin;aminoglycoside;carbapenem;cephalosporin;cephamycin;diaminopyrimidine;fluoroquinolone;macrolide;monobactam;penam;penem;peptide;phenicol;sulfonamide;tetracycline
ENA|AHIX01000991|AHIX01000991.1	794	1451	+	smeR	30-690/690	========/======	13/31	93.33	70.81	card	AF173226.1:1041-351	smeR is the responder component of a two component signal transduction system that includes smeS	aminoglycoside;cephalosporin;cephamycin;penam
ENA|AHIX01001218|AHIX01001218.1	971	2345	-	OpmB	54-1425/1497	========/======	41/89	88.78	65.58	card	AE004091.2:2847779-2846282	OpmB is an outer membrane efflux protein in Pseudomonas aeruginosa that shows functional cooperation with MuxABC to form the efflux pump system MuxABC-OpmB.	aminocoumarin;macrolide;monobactam;tetracycline
ENA|AHIX01001218|AHIX01001218.1	2493	5532	-	MuxC	1-3052/3111	========/======	41/82	96.59	74.18	card	AE004091.2:2850886-2847775	MuxC is one of the two necessary RND components of the MuxABC-OpmB efflux pumps system in Pseudomonas aeruginosa.	aminocoumarin;macrolide;monobactam;tetracycline
ENA|AHIX01001295|AHIX01001295.1	52	3036	+	MuxB	1-2985/3132	========/======	16/28	94.86	78.66	card	AE004091.2:2854014-2850882	MuxB is one of the two necessary RND components in the Pseudomonas aeruginosa efflux pump system MuxABC-OpmB.	aminocoumarin;macrolide;monobactam;tetracycline
ENA|AHIY01000323|AHIY01000323.1	96	2580	+	ceoB	1-2485/3084	========/====..	45557	80.22	80.29	card	U97042:1263-4347	ceoB is a cytoplasmic membrane component of the CeoAB-OpcM efflux pump	aminoglycoside;fluoroquinolone
ENA|AHIY01000331|AHIY01000331.1	7646	8303	-	smeR	30-690/690	========/======	13/31	93.33	70.81	card	AF173226.1:1041-351	smeR is the responder component of a two component signal transduction system that includes smeS	aminoglycoside;cephalosporin;cephamycin;penam
ENA|AHIY01000354|AHIY01000354.1	50	3101	+	MuxB	1-3052/3132	========/======	16/28	97	78.77	card	AE004091.2:2854014-2850882	MuxB is one of the two necessary RND components in the Pseudomonas aeruginosa efflux pump system MuxABC-OpmB.	aminocoumarin;macrolide;monobactam;tetracycline
ENA|AHIY01000355|AHIY01000355.1	1	2843	+	MuxC	198-3052/3111	========/======	39/80	90.29	73.9	card	AE004091.2:2850886-2847775	MuxC is one of the two necessary RND components of the MuxABC-OpmB efflux pumps system in Pseudomonas aeruginosa.	aminocoumarin;macrolide;monobactam;tetracycline
ENA|AHIY01000355|AHIY01000355.1	2991	4365	+	OpmB	54-1425/1497	========/======	41/89	88.78	65.66	card	AE004091.2:2847779-2846282	OpmB is an outer membrane efflux protein in Pseudomonas aeruginosa that shows functional cooperation with MuxABC to form the efflux pump system MuxABC-OpmB.	aminocoumarin;macrolide;monobactam;tetracycline
ENA|AHIY01000509|AHIY01000509.1	10211	10984	+	OXA-22	25-807/825	========/======	13/25	92.85	74.84	card	AF064820:951-1776	OXA-22 is a beta-lactamase found in Ralstonia pickettii	cephalosporin;penam
ENA|AHIY01000610|AHIY01000610.1	14973	16397	-	OprM	31-1431/1458	========/======	36/76	94.31	66.09	card	AE004091.2:476332-477790	OprM is an outer membrane factor protein found in Pseudomonas aeruginosa and Burkholderia vietnamiensis. It is part of the MexAB-OprM MexVW-OprM MexXY-OprM and the AmrAB-OprM complex.	acridine_dye;aminocoumarin;aminoglycoside;carbapenem;cephalosporin;cephamycin;diaminopyrimidine;fluoroquinolone;macrolide;monobactam;penam;penem;peptide;phenicol;sulfonamide;tetracycline
ENA|AHIY01000610|AHIY01000610.1	16521	19594	-	AxyY	10-3074/3138	========/======	56/103	96.18	70.33	card	AFRQ01000061.1:27124-23986	AxyY is the periplasmic adaptor protein of the AxyXY-OprZ efflux pump system in Achromobacter spp.	aminoglycoside;cephalosporin;fluoroquinolone;macrolide
ENA|AHIY01000719|AHIY01000719.1	1321	4307	-	mexK	89-3057/3078	========/======	58/158	94.18	66.93	card	AE004091.2:4119265-4116187	mexK is the inner membrane resistance-nodulation-cell division (RND) transporter in the MexJK multidrug efflux protein.	macrolide;tetracycline;triclosan
ENA|AHIY01000903|AHIY01000903.1	1175	1798	-	kdpE	9-629/678	========/=====.	45554	90.41	67.25	card	U00096.3:721733-721055	kdpE is a transcriptional activator that is part of the two-component system KdpD/KdpE that is studied for its regulatory role in potassium transport and has been identified as an adaptive regulator involved in the virulence and intracellular survival of pathogenic bacteria. kdpE regulates a range of virulence loci through direct promoter binding.	aminoglycoside
ENA|AHIY01001162|AHIY01001162.1	52	1427	-	OprM	47-1401/1458	========/======	27/49	91.98	70.29	card	AE004091.2:476332-477790	OprM is an outer membrane factor protein found in Pseudomonas aeruginosa and Burkholderia vietnamiensis. It is part of the MexAB-OprM MexVW-OprM MexXY-OprM and the AmrAB-OprM complex.	acridine_dye;aminocoumarin;aminoglycoside;carbapenem;cephalosporin;cephamycin;diaminopyrimidine;fluoroquinolone;macrolide;monobactam;penam;penem;peptide;phenicol;sulfonamide;tetracycline
ENA|AHIY01001163|AHIY01001163.1	3	3084	-	smeE	1-3091/3123	========/======	42/97	97.28	73.49	card	AJ252200:1278-4401	smeE is the RND protein of the efflux complex smeDEF in Stenotrophomonas maltophilia	fluoroquinolone;macrolide;phenicol;tetracycline
ENA|AHIY01001163|AHIY01001163.1	3155	4168	-	smeD	150-1151/1185	.=======/======	25/46	83.12	67.8	card	AJ252200:81-1266	smeD is the membrane fusion protein of the smeDEF multidrug efflux complex in Stenotrophomonas maltophilia	fluoroquinolone;macrolide;phenicol;tetracycline
ENA|AKXS01000061|AKXS01000061.1	24854	27933	+	MuxB	1-3080/3132	========/======	20/26	97.92	76.01	card	AE004091.2:2854014-2850882	MuxB is one of the two necessary RND components in the Pseudomonas aeruginosa efflux pump system MuxABC-OpmB.	aminocoumarin;macrolide;monobactam;tetracycline
ENA|AKXS01000061|AKXS01000061.1	28050	31100	+	MuxC	18-3050/3111	========/======	32/94	96.27	68.92	card	AE004091.2:2850886-2847775	MuxC is one of the two necessary RND components of the MuxABC-OpmB efflux pumps system in Pseudomonas aeruginosa.	aminocoumarin;macrolide;monobactam;tetracycline
ENA|AKXS01000061|AKXS01000061.1	54019	54756	+	OXA-152	121-858/858	..=============	0/0	86.01	81.03	card	KP771980.1:3-861	OXA-152 is a beta-lactamase. From the Lahey list of OXA beta-lactamases.	cephalosporin;penam
ENA|AKXS01000125|AKXS01000125.1	10382	11503	-	rosA	97-1215/1233	.=======/======	45649	89.94	66.7	card	U46859.1:25527-24294	rosA is part of an efflux pump/potassium antiporter system (RosAB) in Yersinia that confers resistance to cationic antimicrobial peptides such as polymyxin B.	peptide
ENA|AKXS01000146|AKXS01000146.1	29541	30918	-	OprZ	30-1362/1392	========/======	36/95	93.97	63.58	card	AFRQ01000061.1:23990-22598	OprZ is the outer membrane component of the AxyXY-OprZ efflux pump system in Achromobacter spp.	aminoglycoside;cephalosporin;fluoroquinolone;macrolide
ENA|AKXS01000146|AKXS01000146.1	31034	34105	-	amrB	1-3072/3132	========/======	37/62	97.09	72.32	card	BX571965.1:2150949-2147817	amrB is the membrane fusion protein of the AmrAB-OprM multidrug efflux complex.	aminoglycoside
ENA|AKXS01000156|AKXS01000156.1	6694	7714	+	MexA	47-1025/1152	========/=====.	17/64	84.03	68.31	card	AE004091.2:472023-473175	MexA is the membrane fusion protein of the MexAB-OprM multidrug efflux complex.	aminocoumarin;carbapenem;cephalosporin;cephamycin;diaminopyrimidine;fluoroquinolone;macrolide;monobactam;penam;penem;peptide;phenicol;sulfonamide;tetracycline
ENA|AKXS01000156|AKXS01000156.1	7875	10959	+	MexB	1-3088/3141	========/======	25/69	97.17	72.09	card	L11616:1569-4710	MexB is the inner membrane multidrug exporter of the efflux complex MexAB-OprM.	aminocoumarin;carbapenem;cephalosporin;cephamycin;diaminopyrimidine;fluoroquinolone;macrolide;monobactam;penam;penem;peptide;phenicol;sulfonamide;tetracycline
ENA|AKXS01000156|AKXS01000156.1	11233	12498	+	OprM	152-1414/1458	.=======/======	26/39	85.39	68.69	card	AE004091.2:476332-477790	OprM is an outer membrane factor protein found in Pseudomonas aeruginosa and Burkholderia vietnamiensis. It is part of the MexAB-OprM MexVW-OprM MexXY-OprM and the AmrAB-OprM complex.	acridine_dye;aminocoumarin;aminoglycoside;carbapenem;cephalosporin;cephamycin;diaminopyrimidine;fluoroquinolone;macrolide;monobactam;penam;penem;peptide;phenicol;sulfonamide;tetracycline
ENA|AKXS01000158|AKXS01000158.1	56706	58048	-	opcM	136-1481/1536	.=======/======	22/39	86.26	71.63	card	U38944.1:0-1536	OpcM is an outer membrane factor protein found in Burkholderia cepacia. It is part of the CeoAB-OpcM complex.	aminoglycoside;fluoroquinolone
ENA|AKXS01000158|AKXS01000158.1	58296	61375	-	ceoB	1-3080/3084	========/======	45551	99.61	81.06	card	U97042:1263-4347	ceoB is a cytoplasmic membrane component of the CeoAB-OpcM efflux pump	aminoglycoside;fluoroquinolone
ENA|AKXS01000158|AKXS01000158.1	61626	62621	-	ceoA	136-1129/1218	.=======/=====.	45618	80.79	74.65	card	U97042:0-1218	ceoA is a periplasmic linker subunit of the CeoAB-OpcM efflux pump	aminoglycoside;fluoroquinolone
ENA|AKYF01000001|AKYF01000001.1	163191	164101	-	vanSF	172-1082/1098	..======/======	45324	82.88	68.75	card	AF155139:2199-3297	vanSF is a vanS variant found in the vanF gene cluster	glycopeptide
ENA|AKYF01000001|AKYF01000001.1	164265	164951	-	vanRM	16-699/699	========/======	45325	97.85	71.47	card	FJ349556:981-1680	vanRM is a vanR variant found in the vanM gene cluster	glycopeptide
ENA|AKYF01000006|AKYF01000006.1	37562	38478	-	mphJ	1-917/927	===============	0/0	98.92	88.66	card	KY753883.1:0-927	A chromosomal macrolide phosphotransferase identified in Brevibacillus brevis VM4.	macrolide
ENA|AKYF01000010|AKYF01000010.1	249429	250240	+	aadK	13-824/855	===============	0/0	94.97	75.12	card	AL009126:2736536-2735681	aadK is a chromosomal-encoded aminoglycoside nucleotidyltransferase gene in B. subtilis and Bacillus spp.	aminoglycoside
ENA|AKYF01000010|AKYF01000010.1	524830	525861	+	clbB	1-1032/1032	===============	0/0	100	90.99	card	AP008955.1:4759207-4758175	clbB is a plasmid-encoded cfr gene found in Bacillus brevis	lincosamide;macrolide;oxazolidinone;phenicol;pleuromutilin;streptogramin
ENA|AKYF01000010|AKYF01000010.1	749121	750511	+	lsaB	1-1391/1479	========/======	14/22	93.31	63.48	card	AJ579365.1:4149-5628	LsaB is an ABC-F subfamily protein expressed in Staphylococcus sciuri. It confers resistance to clindamycin.	lincosamide;macrolide;oxazolidinone;phenicol;pleuromutilin;streptogramin;tetracycline
ENA|AKYF01000010|AKYF01000010.1	1368560	1368997	+	EdeQ	1-438/438	===============	0/0	100	91.55	card	KC771276.1:44894-45332	EdeQ is an N-acetyltransferase enzyme that confers high-level self-resistance to edeine in Brevibacillus brevis a natural edeine producer. EdeQ converts active edeine to N-acetyledeine which is ineffective in vivo.	peptide;polyamine
ENA|AKYF01000011|AKYF01000011.1	350904	353517	-	rphB	1-2650/2655	========/======	7/52	98.15	80.96	card	KX531052.1:0-2655	rphB is a rifampin phosphotransferase protein found in Paenibacillus sp. LC231 a strain of Paenibacillus isolated from Lechuguilla Cave NM USA. Confers resistance to rifamycin antibiotics specifically rifampin through rifampin inactivation. Described by Pawlowski et al. 2016.	rifamycin
ENA|AKYF01000012|AKYF01000012.1	69847	70432	+	vanYM	9-594/702	========/====..	45485	82.62	68.41	card	FJ349556:3056-3758	vanYM is a vanY variant found in the vanM gene cluster	glycopeptide
ENA|AKYF01000012|AKYF01000012.1	74619	75681	+	vanSF	20-1082/1098	========/======	45512	96.45	67.95	card	AF155139:2199-3297	vanSF is a vanS variant found in the vanF gene cluster	glycopeptide
ENA|AKYF01000018|AKYF01000018.1	238941	239709	-	ANT(4')-Ia	1-769/771	========/======	45390	99.22	70.76	card	EF540343:214-985	ANT(4')-Ia is a plasmid-encoded aminoglycoside nucleotidyltransferase in S. epidermidis S. aureus Enterococcus spp. and Bacillus spp.	aminoglycoside
ENA|AKYF01000019|AKYF01000019.1	174395	175054	+	catV	1-660/660	===============	0/0	100	94.85	card	KY753886.1:0-660	A chloramphenicol acetyltransferase identified in Brevibacillus brevis and shown to confer resistance to chloramphenicol antibiotics. Described by Pawlowski et al. 2017.	phenicol
ENA|AL646052|AL646052.1	7004	8389	-	OprM	31-1398/1458	========/======	34/76	91.84	66.08	card	AE004091.2:476332-477790	OprM is an outer membrane factor protein found in Pseudomonas aeruginosa and Burkholderia vietnamiensis. It is part of the MexAB-OprM MexVW-OprM MexXY-OprM and the AmrAB-OprM complex.	acridine_dye;aminocoumarin;aminoglycoside;carbapenem;cephalosporin;cephamycin;diaminopyrimidine;fluoroquinolone;macrolide;monobactam;penam;penem;peptide;phenicol;sulfonamide;tetracycline
ENA|AL646052|AL646052.1	8513	11586	-	AxyY	10-3074/3138	========/======	55/99	96.24	70.31	card	AFRQ01000061.1:27124-23986	AxyY is the periplasmic adaptor protein of the AxyXY-OprZ efflux pump system in Achromobacter spp.	aminoglycoside;cephalosporin;fluoroquinolone;macrolide
ENA|AL646052|AL646052.1	11706	12708	-	MexA	104-1064/1152	.=======/=====.	19/62	82.55	66.04	card	AE004091.2:472023-473175	MexA is the membrane fusion protein of the MexAB-OprM multidrug efflux complex.	aminocoumarin;carbapenem;cephalosporin;cephamycin;diaminopyrimidine;fluoroquinolone;macrolide;monobactam;penam;penem;peptide;phenicol;sulfonamide;tetracycline
ENA|AL646052|AL646052.1	1778584	1781570	+	mexK	89-3057/3078	========/======	55/144	94.41	66.95	card	AE004091.2:4119265-4116187	mexK is the inner membrane resistance-nodulation-cell division (RND) transporter in the MexJK multidrug efflux protein.	macrolide;tetracycline;triclosan
ENA|AL646052|AL646052.1	3324564	3325187	+	kdpE	9-629/678	========/=====.	45554	90.41	67.25	card	U00096.3:721733-721055	kdpE is a transcriptional activator that is part of the two-component system KdpD/KdpE that is studied for its regulatory role in potassium transport and has been identified as an adaptive regulator involved in the virulence and intracellular survival of pathogenic bacteria. kdpE regulates a range of virulence loci through direct promoter binding.	aminoglycoside
ENA|AL646053|AL646053.1	34926	35699	+	OXA-22	25-807/825	========/======	13/25	92.85	74.97	card	AF064820:951-1776	OXA-22 is a beta-lactamase found in Ralstonia pickettii	cephalosporin;penam
ENA|AL646053|AL646053.1	1029885	1031260	-	OprM	47-1401/1458	========/======	27/49	91.98	70.07	card	AE004091.2:476332-477790	OprM is an outer membrane factor protein found in Pseudomonas aeruginosa and Burkholderia vietnamiensis. It is part of the MexAB-OprM MexVW-OprM MexXY-OprM and the AmrAB-OprM complex.	acridine_dye;aminocoumarin;aminoglycoside;carbapenem;cephalosporin;cephamycin;diaminopyrimidine;fluoroquinolone;macrolide;monobactam;penam;penem;peptide;phenicol;sulfonamide;tetracycline
ENA|AL646053|AL646053.1	1031387	1034479	-	smeE	1-3102/3123	========/======	43/99	97.6	73.4	card	AJ252200:1278-4401	smeE is the RND protein of the efflux complex smeDEF in Stenotrophomonas maltophilia	fluoroquinolone;macrolide;phenicol;tetracycline
ENA|AL646053|AL646053.1	1408202	1411282	+	ceoB	1-3081/3084	========/======	45654	99.45	80.81	card	U97042:1263-4347	ceoB is a cytoplasmic membrane component of the CeoAB-OpcM efflux pump	aminoglycoside;fluoroquinolone
ENA|AL646053|AL646053.1	1411596	1412933	+	opcM	145-1488/1536	.=======/======	26/50	85.68	67.28	card	U38944.1:0-1536	OpcM is an outer membrane factor protein found in Burkholderia cepacia. It is part of the CeoAB-OpcM complex.	aminoglycoside;fluoroquinolone
ENA|AL646053|AL646053.1	1460895	1461552	-	smeR	30-690/690	========/======	13/31	93.33	70.67	card	AF173226.1:1041-351	smeR is the responder component of a two component signal transduction system that includes smeS	aminoglycoside;cephalosporin;cephamycin;penam
ENA|AL646053|AL646053.1	1520570	1523651	+	MuxB	1-3082/3132	========/======	18/24	98.02	78.89	card	AE004091.2:2854014-2850882	MuxB is one of the two necessary RND components in the Pseudomonas aeruginosa efflux pump system MuxABC-OpmB.	aminocoumarin;macrolide;monobactam;tetracycline
ENA|AL646053|AL646053.1	1523692	1526731	+	MuxC	1-3052/3111	========/======	39/80	96.62	74.11	card	AE004091.2:2850886-2847775	MuxC is one of the two necessary RND components of the MuxABC-OpmB efflux pumps system in Pseudomonas aeruginosa.	aminocoumarin;macrolide;monobactam;tetracycline
ENA|AL646053|AL646053.1	1526839	1528253	+	OpmB	20-1425/1497	========/======	44/95	91.05	65.64	card	AE004091.2:2847779-2846282	OpmB is an outer membrane efflux protein in Pseudomonas aeruginosa that shows functional cooperation with MuxABC to form the efflux pump system MuxABC-OpmB.	aminocoumarin;macrolide;monobactam;tetracycline
ENA|AP024097|AP024097.1	386391	387014	-	kdpE	9-629/678	========/=====.	45554	90.41	67.25	card	U00096.3:721733-721055	kdpE is a transcriptional activator that is part of the two-component system KdpD/KdpE that is studied for its regulatory role in potassium transport and has been identified as an adaptive regulator involved in the virulence and intracellular survival of pathogenic bacteria. kdpE regulates a range of virulence loci through direct promoter binding.	aminoglycoside
ENA|AP024097|AP024097.1	1861684	1864670	+	mexK	89-3057/3078	========/======	58/158	94.18	66.93	card	AE004091.2:4119265-4116187	mexK is the inner membrane resistance-nodulation-cell division (RND) transporter in the MexJK multidrug efflux protein.	macrolide;tetracycline;triclosan
ENA|AP024097|AP024097.1	3901202	3902204	+	MexA	104-1064/1152	.=======/=====.	18/62	82.55	66.34	card	AE004091.2:472023-473175	MexA is the membrane fusion protein of the MexAB-OprM multidrug efflux complex.	aminocoumarin;carbapenem;cephalosporin;cephamycin;diaminopyrimidine;fluoroquinolone;macrolide;monobactam;penam;penem;peptide;phenicol;sulfonamide;tetracycline
ENA|AP024097|AP024097.1	3902324	3905397	+	AxyY	10-3074/3138	========/======	56/103	96.18	70.33	card	AFRQ01000061.1:27124-23986	AxyY is the periplasmic adaptor protein of the AxyXY-OprZ efflux pump system in Achromobacter spp.	aminoglycoside;cephalosporin;fluoroquinolone;macrolide
ENA|AP024097|AP024097.1	3905521	3906945	+	OprM	31-1431/1458	========/======	36/76	94.31	66.09	card	AE004091.2:476332-477790	OprM is an outer membrane factor protein found in Pseudomonas aeruginosa and Burkholderia vietnamiensis. It is part of the MexAB-OprM MexVW-OprM MexXY-OprM and the AmrAB-OprM complex.	acridine_dye;aminocoumarin;aminoglycoside;carbapenem;cephalosporin;cephamycin;diaminopyrimidine;fluoroquinolone;macrolide;monobactam;penam;penem;peptide;phenicol;sulfonamide;tetracycline
ENA|AP024098|AP024098.1	33798	34571	+	OXA-22	25-807/825	========/======	13/25	92.85	74.84	card	AF064820:951-1776	OXA-22 is a beta-lactamase found in Ralstonia pickettii	cephalosporin;penam
ENA|AP024098|AP024098.1	646412	647786	-	OpmB	54-1425/1497	========/======	41/89	88.78	65.66	card	AE004091.2:2847779-2846282	OpmB is an outer membrane efflux protein in Pseudomonas aeruginosa that shows functional cooperation with MuxABC to form the efflux pump system MuxABC-OpmB.	aminocoumarin;macrolide;monobactam;tetracycline
ENA|AP024098|AP024098.1	647934	650973	-	MuxC	1-3052/3111	========/======	41/82	96.59	74.18	card	AE004091.2:2850886-2847775	MuxC is one of the two necessary RND components of the MuxABC-OpmB efflux pumps system in Pseudomonas aeruginosa.	aminocoumarin;macrolide;monobactam;tetracycline
ENA|AP024098|AP024098.1	651014	654095	-	MuxB	1-3082/3132	========/======	18/30	97.92	78.69	card	AE004091.2:2854014-2850882	MuxB is one of the two necessary RND components in the Pseudomonas aeruginosa efflux pump system MuxABC-OpmB.	aminocoumarin;macrolide;monobactam;tetracycline
ENA|AP024098|AP024098.1	710145	710802	+	smeR	30-690/690	========/======	13/31	93.33	70.81	card	AF173226.1:1041-351	smeR is the responder component of a two component signal transduction system that includes smeS	aminoglycoside;cephalosporin;cephamycin;penam
ENA|AP024098|AP024098.1	760888	762225	-	opcM	145-1488/1536	.=======/======	23/46	85.81	67.08	card	U38944.1:0-1536	OpcM is an outer membrane factor protein found in Burkholderia cepacia. It is part of the CeoAB-OpcM complex.	aminoglycoside;fluoroquinolone
ENA|AP024098|AP024098.1	762539	765619	-	ceoB	1-3081/3084	========/======	45654	99.45	80.91	card	U97042:1263-4347	ceoB is a cytoplasmic membrane component of the CeoAB-OpcM efflux pump	aminoglycoside;fluoroquinolone
ENA|AP024098|AP024098.1	1152594	1153607	+	smeD	150-1151/1185	.=======/======	25/46	83.12	67.8	card	AJ252200:81-1266	smeD is the membrane fusion protein of the smeDEF multidrug efflux complex in Stenotrophomonas maltophilia	fluoroquinolone;macrolide;phenicol;tetracycline
ENA|AP024098|AP024098.1	1153678	1156770	+	smeE	1-3102/3123	========/======	44/99	97.6	73.5	card	AJ252200:1278-4401	smeE is the RND protein of the efflux complex smeDEF in Stenotrophomonas maltophilia	fluoroquinolone;macrolide;phenicol;tetracycline
ENA|AP024098|AP024098.1	1156891	1158266	+	OprM	47-1401/1458	========/======	27/49	91.98	70.29	card	AE004091.2:476332-477790	OprM is an outer membrane factor protein found in Pseudomonas aeruginosa and Burkholderia vietnamiensis. It is part of the MexAB-OprM MexVW-OprM MexXY-OprM and the AmrAB-OprM complex.	acridine_dye;aminocoumarin;aminoglycoside;carbapenem;cephalosporin;cephamycin;diaminopyrimidine;fluoroquinolone;macrolide;monobactam;penam;penem;peptide;phenicol;sulfonamide;tetracycline
ENA|AP024099|AP024099.1	402077	402700	-	kdpE	9-629/678	========/=====.	45554	90.41	67.25	card	U00096.3:721733-721055	kdpE is a transcriptional activator that is part of the two-component system KdpD/KdpE that is studied for its regulatory role in potassium transport and has been identified as an adaptive regulator involved in the virulence and intracellular survival of pathogenic bacteria. kdpE regulates a range of virulence loci through direct promoter binding.	aminoglycoside
ENA|AP024099|AP024099.1	1928868	1931854	+	mexK	89-3057/3078	========/======	57/154	94.25	66.97	card	AE004091.2:4119265-4116187	mexK is the inner membrane resistance-nodulation-cell division (RND) transporter in the MexJK multidrug efflux protein.	macrolide;tetracycline;triclosan
ENA|AP024099|AP024099.1	3761800	3762802	+	MexA	104-1064/1152	.=======/=====.	19/62	82.55	66.04	card	AE004091.2:472023-473175	MexA is the membrane fusion protein of the MexAB-OprM multidrug efflux complex.	aminocoumarin;carbapenem;cephalosporin;cephamycin;diaminopyrimidine;fluoroquinolone;macrolide;monobactam;penam;penem;peptide;phenicol;sulfonamide;tetracycline
ENA|AP024099|AP024099.1	3762922	3765995	+	AxyY	10-3074/3138	========/======	55/99	96.24	70.28	card	AFRQ01000061.1:27124-23986	AxyY is the periplasmic adaptor protein of the AxyXY-OprZ efflux pump system in Achromobacter spp.	aminoglycoside;cephalosporin;fluoroquinolone;macrolide
ENA|AP024099|AP024099.1	3766119	3767543	+	OprM	31-1431/1458	========/======	37/82	94.1	66.09	card	AE004091.2:476332-477790	OprM is an outer membrane factor protein found in Pseudomonas aeruginosa and Burkholderia vietnamiensis. It is part of the MexAB-OprM MexVW-OprM MexXY-OprM and the AmrAB-OprM complex.	acridine_dye;aminocoumarin;aminoglycoside;carbapenem;cephalosporin;cephamycin;diaminopyrimidine;fluoroquinolone;macrolide;monobactam;penam;penem;peptide;phenicol;sulfonamide;tetracycline
ENA|AP024100|AP024100.1	33768	34556	+	OXA-22	10-807/825	========/======	13/25	94.67	74.57	card	AF064820:951-1776	OXA-22 is a beta-lactamase found in Ralstonia pickettii	cephalosporin;penam
ENA|AP024100|AP024100.1	587948	589362	-	OpmB	20-1425/1497	========/======	44/99	90.92	65.62	card	AE004091.2:2847779-2846282	OpmB is an outer membrane efflux protein in Pseudomonas aeruginosa that shows functional cooperation with MuxABC to form the efflux pump system MuxABC-OpmB.	aminocoumarin;macrolide;monobactam;tetracycline
ENA|AP024100|AP024100.1	589470	592509	-	MuxC	1-3052/3111	========/======	39/80	96.62	74.11	card	AE004091.2:2850886-2847775	MuxC is one of the two necessary RND components of the MuxABC-OpmB efflux pumps system in Pseudomonas aeruginosa.	aminocoumarin;macrolide;monobactam;tetracycline
ENA|AP024100|AP024100.1	592550	595631	-	MuxB	1-3082/3132	========/======	18/24	98.02	78.83	card	AE004091.2:2854014-2850882	MuxB is one of the two necessary RND components in the Pseudomonas aeruginosa efflux pump system MuxABC-OpmB.	aminocoumarin;macrolide;monobactam;tetracycline
ENA|AP024100|AP024100.1	654114	654703	+	smeR	30-622/690	========/=====.	45552	84.49	71.67	card	AF173226.1:1041-351	smeR is the responder component of a two component signal transduction system that includes smeS	aminoglycoside;cephalosporin;cephamycin;penam
ENA|AP024100|AP024100.1	696919	698256	-	opcM	145-1488/1536	.=======/======	23/46	85.81	67.3	card	U38944.1:0-1536	OpcM is an outer membrane factor protein found in Burkholderia cepacia. It is part of the CeoAB-OpcM complex.	aminoglycoside;fluoroquinolone
ENA|AP024100|AP024100.1	698570	701650	-	ceoB	1-3081/3084	========/======	45654	99.45	80.71	card	U97042:1263-4347	ceoB is a cytoplasmic membrane component of the CeoAB-OpcM efflux pump	aminoglycoside;fluoroquinolone
ENA|AP024100|AP024100.1	1098450	1101542	+	smeE	1-3102/3123	========/======	44/99	97.6	73.5	card	AJ252200:1278-4401	smeE is the RND protein of the efflux complex smeDEF in Stenotrophomonas maltophilia	fluoroquinolone;macrolide;phenicol;tetracycline
ENA|AP024100|AP024100.1	1101663	1103038	+	OprM	47-1401/1458	========/======	29/55	91.77	70.28	card	AE004091.2:476332-477790	OprM is an outer membrane factor protein found in Pseudomonas aeruginosa and Burkholderia vietnamiensis. It is part of the MexAB-OprM MexVW-OprM MexXY-OprM and the AmrAB-OprM complex.	acridine_dye;aminocoumarin;aminoglycoside;carbapenem;cephalosporin;cephamycin;diaminopyrimidine;fluoroquinolone;macrolide;monobactam;penam;penem;peptide;phenicol;sulfonamide;tetracycline
ENA|AP024101|AP024101.1	408380	409003	-	kdpE	9-629/678	========/=====.	45554	90.41	67.25	card	U00096.3:721733-721055	kdpE is a transcriptional activator that is part of the two-component system KdpD/KdpE that is studied for its regulatory role in potassium transport and has been identified as an adaptive regulator involved in the virulence and intracellular survival of pathogenic bacteria. kdpE regulates a range of virulence loci through direct promoter binding.	aminoglycoside
ENA|AP024101|AP024101.1	2157662	2160648	-	mexK	89-3057/3078	========/======	57/154	94.25	66.97	card	AE004091.2:4119265-4116187	mexK is the inner membrane resistance-nodulation-cell division (RND) transporter in the MexJK multidrug efflux protein.	macrolide;tetracycline;triclosan
ENA|AP024101|AP024101.1	3622333	3623335	+	MexA	104-1064/1152	.=======/=====.	19/62	82.55	66.04	card	AE004091.2:472023-473175	MexA is the membrane fusion protein of the MexAB-OprM multidrug efflux complex.	aminocoumarin;carbapenem;cephalosporin;cephamycin;diaminopyrimidine;fluoroquinolone;macrolide;monobactam;penam;penem;peptide;phenicol;sulfonamide;tetracycline
ENA|AP024101|AP024101.1	3623455	3626528	+	AxyY	10-3074/3138	========/======	55/99	96.24	70.28	card	AFRQ01000061.1:27124-23986	AxyY is the periplasmic adaptor protein of the AxyXY-OprZ efflux pump system in Achromobacter spp.	aminoglycoside;cephalosporin;fluoroquinolone;macrolide
ENA|AP024101|AP024101.1	3626652	3628076	+	OprM	31-1431/1458	========/======	37/82	94.1	66.09	card	AE004091.2:476332-477790	OprM is an outer membrane factor protein found in Pseudomonas aeruginosa and Burkholderia vietnamiensis. It is part of the MexAB-OprM MexVW-OprM MexXY-OprM and the AmrAB-OprM complex.	acridine_dye;aminocoumarin;aminoglycoside;carbapenem;cephalosporin;cephamycin;diaminopyrimidine;fluoroquinolone;macrolide;monobactam;penam;penem;peptide;phenicol;sulfonamide;tetracycline
ENA|AP024102|AP024102.1	33765	34553	+	OXA-22	10-807/825	========/======	13/25	94.67	74.57	card	AF064820:951-1776	OXA-22 is a beta-lactamase found in Ralstonia pickettii	cephalosporin;penam
ENA|AP024102|AP024102.1	644247	645661	-	OpmB	20-1425/1497	========/======	44/99	90.92	65.62	card	AE004091.2:2847779-2846282	OpmB is an outer membrane efflux protein in Pseudomonas aeruginosa that shows functional cooperation with MuxABC to form the efflux pump system MuxABC-OpmB.	aminocoumarin;macrolide;monobactam;tetracycline
ENA|AP024102|AP024102.1	645769	648808	-	MuxC	1-3052/3111	========/======	39/80	96.62	74.08	card	AE004091.2:2850886-2847775	MuxC is one of the two necessary RND components of the MuxABC-OpmB efflux pumps system in Pseudomonas aeruginosa.	aminocoumarin;macrolide;monobactam;tetracycline
ENA|AP024102|AP024102.1	648849	651930	-	MuxB	1-3082/3132	========/======	18/24	98.02	78.86	card	AE004091.2:2854014-2850882	MuxB is one of the two necessary RND components in the Pseudomonas aeruginosa efflux pump system MuxABC-OpmB.	aminocoumarin;macrolide;monobactam;tetracycline
ENA|AP024102|AP024102.1	710420	711009	+	smeR	30-622/690	========/=====.	45552	84.49	71.67	card	AF173226.1:1041-351	smeR is the responder component of a two component signal transduction system that includes smeS	aminoglycoside;cephalosporin;cephamycin;penam
ENA|AP024102|AP024102.1	754337	755674	-	opcM	145-1488/1536	.=======/======	23/46	85.81	67.38	card	U38944.1:0-1536	OpcM is an outer membrane factor protein found in Burkholderia cepacia. It is part of the CeoAB-OpcM complex.	aminoglycoside;fluoroquinolone
ENA|AP024102|AP024102.1	755988	759068	-	ceoB	1-3081/3084	========/======	45654	99.45	80.71	card	U97042:1263-4347	ceoB is a cytoplasmic membrane component of the CeoAB-OpcM efflux pump	aminoglycoside;fluoroquinolone
ENA|AP024102|AP024102.1	1120123	1123215	+	smeE	1-3102/3123	========/======	44/99	97.6	73.53	card	AJ252200:1278-4401	smeE is the RND protein of the efflux complex smeDEF in Stenotrophomonas maltophilia	fluoroquinolone;macrolide;phenicol;tetracycline
ENA|AP024102|AP024102.1	1123336	1124711	+	OprM	47-1401/1458	========/======	29/55	91.77	70.28	card	AE004091.2:476332-477790	OprM is an outer membrane factor protein found in Pseudomonas aeruginosa and Burkholderia vietnamiensis. It is part of the MexAB-OprM MexVW-OprM MexXY-OprM and the AmrAB-OprM complex.	acridine_dye;aminocoumarin;aminoglycoside;carbapenem;cephalosporin;cephamycin;diaminopyrimidine;fluoroquinolone;macrolide;monobactam;penam;penem;peptide;phenicol;sulfonamide;tetracycline
ENA|AP024103|AP024103.1	407569	408192	-	kdpE	9-629/678	========/=====.	45554	90.41	67.09	card	U00096.3:721733-721055	kdpE is a transcriptional activator that is part of the two-component system KdpD/KdpE that is studied for its regulatory role in potassium transport and has been identified as an adaptive regulator involved in the virulence and intracellular survival of pathogenic bacteria. kdpE regulates a range of virulence loci through direct promoter binding.	aminoglycoside
ENA|AP024103|AP024103.1	1925604	1928590	+	mexK	89-3057/3078	========/======	57/154	94.25	66.87	card	AE004091.2:4119265-4116187	mexK is the inner membrane resistance-nodulation-cell division (RND) transporter in the MexJK multidrug efflux protein.	macrolide;tetracycline;triclosan
ENA|AP024103|AP024103.1	3814764	3817837	+	AxyY	10-3074/3138	========/======	54/101	96.21	70.13	card	AFRQ01000061.1:27124-23986	AxyY is the periplasmic adaptor protein of the AxyXY-OprZ efflux pump system in Achromobacter spp.	aminoglycoside;cephalosporin;fluoroquinolone;macrolide
ENA|AP024103|AP024103.1	3817961	3819385	+	OprM	31-1431/1458	========/======	37/82	94.1	66.16	card	AE004091.2:476332-477790	OprM is an outer membrane factor protein found in Pseudomonas aeruginosa and Burkholderia vietnamiensis. It is part of the MexAB-OprM MexVW-OprM MexXY-OprM and the AmrAB-OprM complex.	acridine_dye;aminocoumarin;aminoglycoside;carbapenem;cephalosporin;cephamycin;diaminopyrimidine;fluoroquinolone;macrolide;monobactam;penam;penem;peptide;phenicol;sulfonamide;tetracycline
ENA|AP024104|AP024104.1	33772	34545	+	OXA-22	25-807/825	========/======	13/25	92.85	74.59	card	AF064820:951-1776	OXA-22 is a beta-lactamase found in Ralstonia pickettii	cephalosporin;penam
ENA|AP024104|AP024104.1	936955	938330	-	OprM	47-1401/1458	========/======	27/49	91.98	70.22	card	AE004091.2:476332-477790	OprM is an outer membrane factor protein found in Pseudomonas aeruginosa and Burkholderia vietnamiensis. It is part of the MexAB-OprM MexVW-OprM MexXY-OprM and the AmrAB-OprM complex.	acridine_dye;aminocoumarin;aminoglycoside;carbapenem;cephalosporin;cephamycin;diaminopyrimidine;fluoroquinolone;macrolide;monobactam;penam;penem;peptide;phenicol;sulfonamide;tetracycline
ENA|AP024104|AP024104.1	938451	941543	-	smeE	1-3102/3123	========/======	44/99	97.6	73.59	card	AJ252200:1278-4401	smeE is the RND protein of the efflux complex smeDEF in Stenotrophomonas maltophilia	fluoroquinolone;macrolide;phenicol;tetracycline
ENA|AP024104|AP024104.1	941614	942627	-	smeD	150-1151/1185	.=======/======	25/46	83.12	67.8	card	AJ252200:81-1266	smeD is the membrane fusion protein of the smeDEF multidrug efflux complex in Stenotrophomonas maltophilia	fluoroquinolone;macrolide;phenicol;tetracycline
ENA|AP024104|AP024104.1	1293568	1296648	+	ceoB	1-3081/3084	========/======	45654	99.45	80.84	card	U97042:1263-4347	ceoB is a cytoplasmic membrane component of the CeoAB-OpcM efflux pump	aminoglycoside;fluoroquinolone
ENA|AP024104|AP024104.1	1349711	1350300	-	smeR	30-622/690	========/=====.	45552	84.49	71.67	card	AF173226.1:1041-351	smeR is the responder component of a two component signal transduction system that includes smeS	aminoglycoside;cephalosporin;cephamycin;penam
ENA|AP024104|AP024104.1	1408525	1411606	+	MuxB	1-3082/3132	========/======	18/24	98.02	78.83	card	AE004091.2:2854014-2850882	MuxB is one of the two necessary RND components in the Pseudomonas aeruginosa efflux pump system MuxABC-OpmB.	aminocoumarin;macrolide;monobactam;tetracycline
ENA|AP024104|AP024104.1	1411647	1414686	+	MuxC	1-3052/3111	========/======	40/78	96.66	74.13	card	AE004091.2:2850886-2847775	MuxC is one of the two necessary RND components of the MuxABC-OpmB efflux pumps system in Pseudomonas aeruginosa.	aminocoumarin;macrolide;monobactam;tetracycline
ENA|AP024104|AP024104.1	1414794	1416208	+	OpmB	20-1425/1497	========/======	44/99	90.92	65.69	card	AE004091.2:2847779-2846282	OpmB is an outer membrane efflux protein in Pseudomonas aeruginosa that shows functional cooperation with MuxABC to form the efflux pump system MuxABC-OpmB.	aminocoumarin;macrolide;monobactam;tetracycline
ENA|AP024105|AP024105.1	383651	384274	-	kdpE	9-629/678	========/=====.	45554	90.41	67.41	card	U00096.3:721733-721055	kdpE is a transcriptional activator that is part of the two-component system KdpD/KdpE that is studied for its regulatory role in potassium transport and has been identified as an adaptive regulator involved in the virulence and intracellular survival of pathogenic bacteria. kdpE regulates a range of virulence loci through direct promoter binding.	aminoglycoside
ENA|AP024105|AP024105.1	1830055	1833041	+	mexK	89-3057/3078	========/======	59/156	94.22	66.92	card	AE004091.2:4119265-4116187	mexK is the inner membrane resistance-nodulation-cell division (RND) transporter in the MexJK multidrug efflux protein.	macrolide;tetracycline;triclosan
ENA|AP024105|AP024105.1	3808211	3809213	+	MexA	104-1064/1152	.=======/=====.	19/62	82.55	66.04	card	AE004091.2:472023-473175	MexA is the membrane fusion protein of the MexAB-OprM multidrug efflux complex.	aminocoumarin;carbapenem;cephalosporin;cephamycin;diaminopyrimidine;fluoroquinolone;macrolide;monobactam;penam;penem;peptide;phenicol;sulfonamide;tetracycline
ENA|AP024105|AP024105.1	3809333	3812406	+	AxyY	10-3074/3138	========/======	55/99	96.24	70.31	card	AFRQ01000061.1:27124-23986	AxyY is the periplasmic adaptor protein of the AxyXY-OprZ efflux pump system in Achromobacter spp.	aminoglycoside;cephalosporin;fluoroquinolone;macrolide
ENA|AP024105|AP024105.1	3812530	3813954	+	OprM	31-1431/1458	========/======	36/76	94.31	66.16	card	AE004091.2:476332-477790	OprM is an outer membrane factor protein found in Pseudomonas aeruginosa and Burkholderia vietnamiensis. It is part of the MexAB-OprM MexVW-OprM MexXY-OprM and the AmrAB-OprM complex.	acridine_dye;aminocoumarin;aminoglycoside;carbapenem;cephalosporin;cephamycin;diaminopyrimidine;fluoroquinolone;macrolide;monobactam;penam;penem;peptide;phenicol;sulfonamide;tetracycline
ENA|AP024106|AP024106.1	34957	35730	+	OXA-22	25-807/825	========/======	13/25	92.85	75.09	card	AF064820:951-1776	OXA-22 is a beta-lactamase found in Ralstonia pickettii	cephalosporin;penam
ENA|AP024106|AP024106.1	1019360	1020735	-	OprM	47-1401/1458	========/======	27/49	91.98	70.29	card	AE004091.2:476332-477790	OprM is an outer membrane factor protein found in Pseudomonas aeruginosa and Burkholderia vietnamiensis. It is part of the MexAB-OprM MexVW-OprM MexXY-OprM and the AmrAB-OprM complex.	acridine_dye;aminocoumarin;aminoglycoside;carbapenem;cephalosporin;cephamycin;diaminopyrimidine;fluoroquinolone;macrolide;monobactam;penam;penem;peptide;phenicol;sulfonamide;tetracycline
ENA|AP024106|AP024106.1	1020856	1023948	-	smeE	1-3102/3123	========/======	44/99	97.6	73.5	card	AJ252200:1278-4401	smeE is the RND protein of the efflux complex smeDEF in Stenotrophomonas maltophilia	fluoroquinolone;macrolide;phenicol;tetracycline
ENA|AP024106|AP024106.1	1024019	1025032	-	smeD	150-1151/1185	.=======/======	25/46	83.12	67.89	card	AJ252200:81-1266	smeD is the membrane fusion protein of the smeDEF multidrug efflux complex in Stenotrophomonas maltophilia	fluoroquinolone;macrolide;phenicol;tetracycline
ENA|AP024106|AP024106.1	1408103	1411183	+	ceoB	1-3081/3084	========/======	45654	99.45	80.81	card	U97042:1263-4347	ceoB is a cytoplasmic membrane component of the CeoAB-OpcM efflux pump	aminoglycoside;fluoroquinolone
ENA|AP024106|AP024106.1	1411497	1412834	+	opcM	145-1488/1536	.=======/======	23/46	85.81	67.3	card	U38944.1:0-1536	OpcM is an outer membrane factor protein found in Burkholderia cepacia. It is part of the CeoAB-OpcM complex.	aminoglycoside;fluoroquinolone
ENA|AP024106|AP024106.1	1466109	1466766	-	smeR	30-690/690	========/======	13/31	93.33	70.81	card	AF173226.1:1041-351	smeR is the responder component of a two component signal transduction system that includes smeS	aminoglycoside;cephalosporin;cephamycin;penam
ENA|AP024106|AP024106.1	1526497	1529578	+	MuxB	1-3082/3132	========/======	18/30	97.92	78.69	card	AE004091.2:2854014-2850882	MuxB is one of the two necessary RND components in the Pseudomonas aeruginosa efflux pump system MuxABC-OpmB.	aminocoumarin;macrolide;monobactam;tetracycline
ENA|AP024106|AP024106.1	1529619	1532658	+	MuxC	1-3052/3111	========/======	41/82	96.59	74.15	card	AE004091.2:2850886-2847775	MuxC is one of the two necessary RND components of the MuxABC-OpmB efflux pumps system in Pseudomonas aeruginosa.	aminocoumarin;macrolide;monobactam;tetracycline
ENA|AP024106|AP024106.1	1532806	1534180	+	OpmB	54-1425/1497	========/======	41/89	88.78	65.73	card	AE004091.2:2847779-2846282	OpmB is an outer membrane efflux protein in Pseudomonas aeruginosa that shows functional cooperation with MuxABC to form the efflux pump system MuxABC-OpmB.	aminocoumarin;macrolide;monobactam;tetracycline
ENA|AP024107|AP024107.1	408375	408998	-	kdpE	9-629/678	========/=====.	45554	90.41	67.25	card	U00096.3:721733-721055	kdpE is a transcriptional activator that is part of the two-component system KdpD/KdpE that is studied for its regulatory role in potassium transport and has been identified as an adaptive regulator involved in the virulence and intracellular survival of pathogenic bacteria. kdpE regulates a range of virulence loci through direct promoter binding.	aminoglycoside
ENA|AP024107|AP024107.1	2302580	2305566	-	mexK	89-3057/3078	========/======	57/154	94.25	66.97	card	AE004091.2:4119265-4116187	mexK is the inner membrane resistance-nodulation-cell division (RND) transporter in the MexJK multidrug efflux protein.	macrolide;tetracycline;triclosan
ENA|AP024107|AP024107.1	3767240	3768242	+	MexA	104-1064/1152	.=======/=====.	19/62	82.55	66.04	card	AE004091.2:472023-473175	MexA is the membrane fusion protein of the MexAB-OprM multidrug efflux complex.	aminocoumarin;carbapenem;cephalosporin;cephamycin;diaminopyrimidine;fluoroquinolone;macrolide;monobactam;penam;penem;peptide;phenicol;sulfonamide;tetracycline
ENA|AP024107|AP024107.1	3768362	3771435	+	AxyY	10-3074/3138	========/======	55/99	96.24	70.28	card	AFRQ01000061.1:27124-23986	AxyY is the periplasmic adaptor protein of the AxyXY-OprZ efflux pump system in Achromobacter spp.	aminoglycoside;cephalosporin;fluoroquinolone;macrolide
ENA|AP024107|AP024107.1	3771559	3772983	+	OprM	31-1431/1458	========/======	37/82	94.1	66.09	card	AE004091.2:476332-477790	OprM is an outer membrane factor protein found in Pseudomonas aeruginosa and Burkholderia vietnamiensis. It is part of the MexAB-OprM MexVW-OprM MexXY-OprM and the AmrAB-OprM complex.	acridine_dye;aminocoumarin;aminoglycoside;carbapenem;cephalosporin;cephamycin;diaminopyrimidine;fluoroquinolone;macrolide;monobactam;penam;penem;peptide;phenicol;sulfonamide;tetracycline
ENA|AP024108|AP024108.1	33765	34553	+	OXA-22	10-807/825	========/======	13/25	94.67	74.57	card	AF064820:951-1776	OXA-22 is a beta-lactamase found in Ralstonia pickettii	cephalosporin;penam
ENA|AP024108|AP024108.1	672625	674039	-	OpmB	20-1425/1497	========/======	44/99	90.92	65.62	card	AE004091.2:2847779-2846282	OpmB is an outer membrane efflux protein in Pseudomonas aeruginosa that shows functional cooperation with MuxABC to form the efflux pump system MuxABC-OpmB.	aminocoumarin;macrolide;monobactam;tetracycline
ENA|AP024108|AP024108.1	674147	677186	-	MuxC	1-3052/3111	========/======	39/80	96.62	74.08	card	AE004091.2:2850886-2847775	MuxC is one of the two necessary RND components of the MuxABC-OpmB efflux pumps system in Pseudomonas aeruginosa.	aminocoumarin;macrolide;monobactam;tetracycline
ENA|AP024108|AP024108.1	677227	680308	-	MuxB	1-3082/3132	========/======	18/24	98.02	78.86	card	AE004091.2:2854014-2850882	MuxB is one of the two necessary RND components in the Pseudomonas aeruginosa efflux pump system MuxABC-OpmB.	aminocoumarin;macrolide;monobactam;tetracycline
ENA|AP024108|AP024108.1	738798	739387	+	smeR	30-622/690	========/=====.	45552	84.49	71.67	card	AF173226.1:1041-351	smeR is the responder component of a two component signal transduction system that includes smeS	aminoglycoside;cephalosporin;cephamycin;penam
ENA|AP024108|AP024108.1	782720	784057	-	opcM	145-1488/1536	.=======/======	23/46	85.81	67.38	card	U38944.1:0-1536	OpcM is an outer membrane factor protein found in Burkholderia cepacia. It is part of the CeoAB-OpcM complex.	aminoglycoside;fluoroquinolone
ENA|AP024108|AP024108.1	784371	787451	-	ceoB	1-3081/3084	========/======	45654	99.45	80.71	card	U97042:1263-4347	ceoB is a cytoplasmic membrane component of the CeoAB-OpcM efflux pump	aminoglycoside;fluoroquinolone
ENA|AP024108|AP024108.1	1159534	1162626	+	smeE	1-3102/3123	========/======	44/99	97.6	73.53	card	AJ252200:1278-4401	smeE is the RND protein of the efflux complex smeDEF in Stenotrophomonas maltophilia	fluoroquinolone;macrolide;phenicol;tetracycline
ENA|AP024108|AP024108.1	1162747	1164122	+	OprM	47-1401/1458	========/======	29/55	91.77	70.28	card	AE004091.2:476332-477790	OprM is an outer membrane factor protein found in Pseudomonas aeruginosa and Burkholderia vietnamiensis. It is part of the MexAB-OprM MexVW-OprM MexXY-OprM and the AmrAB-OprM complex.	acridine_dye;aminocoumarin;aminoglycoside;carbapenem;cephalosporin;cephamycin;diaminopyrimidine;fluoroquinolone;macrolide;monobactam;penam;penem;peptide;phenicol;sulfonamide;tetracycline
ENA|AP024157|AP024157.1	386391	387014	-	kdpE	9-629/678	========/=====.	45554	90.41	67.25	card	U00096.3:721733-721055	kdpE is a transcriptional activator that is part of the two-component system KdpD/KdpE that is studied for its regulatory role in potassium transport and has been identified as an adaptive regulator involved in the virulence and intracellular survival of pathogenic bacteria. kdpE regulates a range of virulence loci through direct promoter binding.	aminoglycoside
ENA|AP024157|AP024157.1	1861690	1864676	+	mexK	89-3057/3078	========/======	58/158	94.18	66.93	card	AE004091.2:4119265-4116187	mexK is the inner membrane resistance-nodulation-cell division (RND) transporter in the MexJK multidrug efflux protein.	macrolide;tetracycline;triclosan
ENA|AP024157|AP024157.1	3901107	3902109	+	MexA	104-1064/1152	.=======/=====.	18/62	82.55	66.34	card	AE004091.2:472023-473175	MexA is the membrane fusion protein of the MexAB-OprM multidrug efflux complex.	aminocoumarin;carbapenem;cephalosporin;cephamycin;diaminopyrimidine;fluoroquinolone;macrolide;monobactam;penam;penem;peptide;phenicol;sulfonamide;tetracycline
ENA|AP024157|AP024157.1	3902229	3905302	+	AxyY	10-3074/3138	========/======	56/103	96.18	70.33	card	AFRQ01000061.1:27124-23986	AxyY is the periplasmic adaptor protein of the AxyXY-OprZ efflux pump system in Achromobacter spp.	aminoglycoside;cephalosporin;fluoroquinolone;macrolide
ENA|AP024157|AP024157.1	3905426	3906850	+	OprM	31-1431/1458	========/======	36/76	94.31	66.09	card	AE004091.2:476332-477790	OprM is an outer membrane factor protein found in Pseudomonas aeruginosa and Burkholderia vietnamiensis. It is part of the MexAB-OprM MexVW-OprM MexXY-OprM and the AmrAB-OprM complex.	acridine_dye;aminocoumarin;aminoglycoside;carbapenem;cephalosporin;cephamycin;diaminopyrimidine;fluoroquinolone;macrolide;monobactam;penam;penem;peptide;phenicol;sulfonamide;tetracycline
ENA|AP024158|AP024158.1	33798	34571	+	OXA-22	25-807/825	========/======	13/25	92.85	74.84	card	AF064820:951-1776	OXA-22 is a beta-lactamase found in Ralstonia pickettii	cephalosporin;penam
ENA|AP024158|AP024158.1	646412	647786	-	OpmB	54-1425/1497	========/======	41/89	88.78	65.66	card	AE004091.2:2847779-2846282	OpmB is an outer membrane efflux protein in Pseudomonas aeruginosa that shows functional cooperation with MuxABC to form the efflux pump system MuxABC-OpmB.	aminocoumarin;macrolide;monobactam;tetracycline
ENA|AP024158|AP024158.1	647934	650973	-	MuxC	1-3052/3111	========/======	41/82	96.59	74.18	card	AE004091.2:2850886-2847775	MuxC is one of the two necessary RND components of the MuxABC-OpmB efflux pumps system in Pseudomonas aeruginosa.	aminocoumarin;macrolide;monobactam;tetracycline
ENA|AP024158|AP024158.1	651014	654095	-	MuxB	1-3082/3132	========/======	18/30	97.92	78.69	card	AE004091.2:2854014-2850882	MuxB is one of the two necessary RND components in the Pseudomonas aeruginosa efflux pump system MuxABC-OpmB.	aminocoumarin;macrolide;monobactam;tetracycline
ENA|AP024158|AP024158.1	710145	710802	+	smeR	30-690/690	========/======	13/31	93.33	70.81	card	AF173226.1:1041-351	smeR is the responder component of a two component signal transduction system that includes smeS	aminoglycoside;cephalosporin;cephamycin;penam
ENA|AP024158|AP024158.1	760888	762225	-	opcM	145-1488/1536	.=======/======	23/46	85.81	67.08	card	U38944.1:0-1536	OpcM is an outer membrane factor protein found in Burkholderia cepacia. It is part of the CeoAB-OpcM complex.	aminoglycoside;fluoroquinolone
ENA|AP024158|AP024158.1	762539	765619	-	ceoB	1-3081/3084	========/======	45654	99.45	80.91	card	U97042:1263-4347	ceoB is a cytoplasmic membrane component of the CeoAB-OpcM efflux pump	aminoglycoside;fluoroquinolone
ENA|AP024158|AP024158.1	1152594	1153607	+	smeD	150-1151/1185	.=======/======	25/46	83.12	67.8	card	AJ252200:81-1266	smeD is the membrane fusion protein of the smeDEF multidrug efflux complex in Stenotrophomonas maltophilia	fluoroquinolone;macrolide;phenicol;tetracycline
ENA|AP024158|AP024158.1	1153678	1156770	+	smeE	1-3102/3123	========/======	44/99	97.6	73.5	card	AJ252200:1278-4401	smeE is the RND protein of the efflux complex smeDEF in Stenotrophomonas maltophilia	fluoroquinolone;macrolide;phenicol;tetracycline
ENA|AP024158|AP024158.1	1156891	1158266	+	OprM	47-1401/1458	========/======	27/49	91.98	70.29	card	AE004091.2:476332-477790	OprM is an outer membrane factor protein found in Pseudomonas aeruginosa and Burkholderia vietnamiensis. It is part of the MexAB-OprM MexVW-OprM MexXY-OprM and the AmrAB-OprM complex.	acridine_dye;aminocoumarin;aminoglycoside;carbapenem;cephalosporin;cephamycin;diaminopyrimidine;fluoroquinolone;macrolide;monobactam;penam;penem;peptide;phenicol;sulfonamide;tetracycline
ENA|AP024159|AP024159.1	401977	402600	-	kdpE	9-629/678	========/=====.	45554	90.41	67.25	card	U00096.3:721733-721055	kdpE is a transcriptional activator that is part of the two-component system KdpD/KdpE that is studied for its regulatory role in potassium transport and has been identified as an adaptive regulator involved in the virulence and intracellular survival of pathogenic bacteria. kdpE regulates a range of virulence loci through direct promoter binding.	aminoglycoside
ENA|AP024159|AP024159.1	1928769	1931755	+	mexK	89-3057/3078	========/======	57/154	94.25	66.97	card	AE004091.2:4119265-4116187	mexK is the inner membrane resistance-nodulation-cell division (RND) transporter in the MexJK multidrug efflux protein.	macrolide;tetracycline;triclosan
ENA|AP024159|AP024159.1	3761700	3762702	+	MexA	104-1064/1152	.=======/=====.	19/62	82.55	66.04	card	AE004091.2:472023-473175	MexA is the membrane fusion protein of the MexAB-OprM multidrug efflux complex.	aminocoumarin;carbapenem;cephalosporin;cephamycin;diaminopyrimidine;fluoroquinolone;macrolide;monobactam;penam;penem;peptide;phenicol;sulfonamide;tetracycline
ENA|AP024159|AP024159.1	3762822	3765895	+	AxyY	10-3074/3138	========/======	55/99	96.24	70.28	card	AFRQ01000061.1:27124-23986	AxyY is the periplasmic adaptor protein of the AxyXY-OprZ efflux pump system in Achromobacter spp.	aminoglycoside;cephalosporin;fluoroquinolone;macrolide
ENA|AP024159|AP024159.1	3766019	3767443	+	OprM	31-1431/1458	========/======	37/82	94.1	66.09	card	AE004091.2:476332-477790	OprM is an outer membrane factor protein found in Pseudomonas aeruginosa and Burkholderia vietnamiensis. It is part of the MexAB-OprM MexVW-OprM MexXY-OprM and the AmrAB-OprM complex.	acridine_dye;aminocoumarin;aminoglycoside;carbapenem;cephalosporin;cephamycin;diaminopyrimidine;fluoroquinolone;macrolide;monobactam;penam;penem;peptide;phenicol;sulfonamide;tetracycline
ENA|AP024160|AP024160.1	33768	34556	+	OXA-22	10-807/825	========/======	13/25	94.67	74.57	card	AF064820:951-1776	OXA-22 is a beta-lactamase found in Ralstonia pickettii	cephalosporin;penam
ENA|AP024160|AP024160.1	587948	589362	-	OpmB	20-1425/1497	========/======	44/99	90.92	65.62	card	AE004091.2:2847779-2846282	OpmB is an outer membrane efflux protein in Pseudomonas aeruginosa that shows functional cooperation with MuxABC to form the efflux pump system MuxABC-OpmB.	aminocoumarin;macrolide;monobactam;tetracycline
ENA|AP024160|AP024160.1	589470	592509	-	MuxC	1-3052/3111	========/======	39/80	96.62	74.11	card	AE004091.2:2850886-2847775	MuxC is one of the two necessary RND components of the MuxABC-OpmB efflux pumps system in Pseudomonas aeruginosa.	aminocoumarin;macrolide;monobactam;tetracycline
ENA|AP024160|AP024160.1	592550	595631	-	MuxB	1-3082/3132	========/======	18/24	98.02	78.83	card	AE004091.2:2854014-2850882	MuxB is one of the two necessary RND components in the Pseudomonas aeruginosa efflux pump system MuxABC-OpmB.	aminocoumarin;macrolide;monobactam;tetracycline
ENA|AP024160|AP024160.1	654114	654703	+	smeR	30-622/690	========/=====.	45552	84.49	71.67	card	AF173226.1:1041-351	smeR is the responder component of a two component signal transduction system that includes smeS	aminoglycoside;cephalosporin;cephamycin;penam
ENA|AP024160|AP024160.1	696919	698256	-	opcM	145-1488/1536	.=======/======	23/46	85.81	67.3	card	U38944.1:0-1536	OpcM is an outer membrane factor protein found in Burkholderia cepacia. It is part of the CeoAB-OpcM complex.	aminoglycoside;fluoroquinolone
ENA|AP024160|AP024160.1	698570	701650	-	ceoB	1-3081/3084	========/======	45654	99.45	80.71	card	U97042:1263-4347	ceoB is a cytoplasmic membrane component of the CeoAB-OpcM efflux pump	aminoglycoside;fluoroquinolone
ENA|AP024160|AP024160.1	1098450	1101542	+	smeE	1-3102/3123	========/======	44/99	97.6	73.5	card	AJ252200:1278-4401	smeE is the RND protein of the efflux complex smeDEF in Stenotrophomonas maltophilia	fluoroquinolone;macrolide;phenicol;tetracycline
ENA|AP024160|AP024160.1	1101663	1103038	+	OprM	47-1401/1458	========/======	29/55	91.77	70.28	card	AE004091.2:476332-477790	OprM is an outer membrane factor protein found in Pseudomonas aeruginosa and Burkholderia vietnamiensis. It is part of the MexAB-OprM MexVW-OprM MexXY-OprM and the AmrAB-OprM complex.	acridine_dye;aminocoumarin;aminoglycoside;carbapenem;cephalosporin;cephamycin;diaminopyrimidine;fluoroquinolone;macrolide;monobactam;penam;penem;peptide;phenicol;sulfonamide;tetracycline
ENA|AP024161|AP024161.1	426361	426984	-	kdpE	9-629/678	========/=====.	45554	90.41	67.25	card	U00096.3:721733-721055	kdpE is a transcriptional activator that is part of the two-component system KdpD/KdpE that is studied for its regulatory role in potassium transport and has been identified as an adaptive regulator involved in the virulence and intracellular survival of pathogenic bacteria. kdpE regulates a range of virulence loci through direct promoter binding.	aminoglycoside
ENA|AP024161|AP024161.1	2164985	2167971	-	mexK	89-3057/3078	========/======	57/154	94.25	66.97	card	AE004091.2:4119265-4116187	mexK is the inner membrane resistance-nodulation-cell division (RND) transporter in the MexJK multidrug efflux protein.	macrolide;tetracycline;triclosan
ENA|AP024161|AP024161.1	3667305	3668307	+	MexA	104-1064/1152	.=======/=====.	19/62	82.55	66.04	card	AE004091.2:472023-473175	MexA is the membrane fusion protein of the MexAB-OprM multidrug efflux complex.	aminocoumarin;carbapenem;cephalosporin;cephamycin;diaminopyrimidine;fluoroquinolone;macrolide;monobactam;penam;penem;peptide;phenicol;sulfonamide;tetracycline
ENA|AP024161|AP024161.1	3668427	3671500	+	AxyY	10-3074/3138	========/======	55/99	96.24	70.25	card	AFRQ01000061.1:27124-23986	AxyY is the periplasmic adaptor protein of the AxyXY-OprZ efflux pump system in Achromobacter spp.	aminoglycoside;cephalosporin;fluoroquinolone;macrolide
ENA|AP024161|AP024161.1	3671624	3673048	+	OprM	31-1431/1458	========/======	37/82	94.1	66.09	card	AE004091.2:476332-477790	OprM is an outer membrane factor protein found in Pseudomonas aeruginosa and Burkholderia vietnamiensis. It is part of the MexAB-OprM MexVW-OprM MexXY-OprM and the AmrAB-OprM complex.	acridine_dye;aminocoumarin;aminoglycoside;carbapenem;cephalosporin;cephamycin;diaminopyrimidine;fluoroquinolone;macrolide;monobactam;penam;penem;peptide;phenicol;sulfonamide;tetracycline
ENA|AP024162|AP024162.1	33823	34611	+	OXA-22	10-807/825	========/======	13/25	94.67	74.57	card	AF064820:951-1776	OXA-22 is a beta-lactamase found in Ralstonia pickettii	cephalosporin;penam
ENA|AP024162|AP024162.1	565233	566647	-	OpmB	20-1425/1497	========/======	44/99	90.92	65.62	card	AE004091.2:2847779-2846282	OpmB is an outer membrane efflux protein in Pseudomonas aeruginosa that shows functional cooperation with MuxABC to form the efflux pump system MuxABC-OpmB.	aminocoumarin;macrolide;monobactam;tetracycline
ENA|AP024162|AP024162.1	566755	569794	-	MuxC	1-3052/3111	========/======	39/80	96.62	74.11	card	AE004091.2:2850886-2847775	MuxC is one of the two necessary RND components of the MuxABC-OpmB efflux pumps system in Pseudomonas aeruginosa.	aminocoumarin;macrolide;monobactam;tetracycline
ENA|AP024162|AP024162.1	569835	572916	-	MuxB	1-3082/3132	========/======	18/24	98.02	78.83	card	AE004091.2:2854014-2850882	MuxB is one of the two necessary RND components in the Pseudomonas aeruginosa efflux pump system MuxABC-OpmB.	aminocoumarin;macrolide;monobactam;tetracycline
ENA|AP024162|AP024162.1	631388	631977	+	smeR	30-622/690	========/=====.	45552	84.49	71.67	card	AF173226.1:1041-351	smeR is the responder component of a two component signal transduction system that includes smeS	aminoglycoside;cephalosporin;cephamycin;penam
ENA|AP024162|AP024162.1	674156	675493	-	opcM	145-1488/1536	.=======/======	23/46	85.81	67.38	card	U38944.1:0-1536	OpcM is an outer membrane factor protein found in Burkholderia cepacia. It is part of the CeoAB-OpcM complex.	aminoglycoside;fluoroquinolone
ENA|AP024162|AP024162.1	675807	678887	-	ceoB	1-3081/3084	========/======	45654	99.45	80.71	card	U97042:1263-4347	ceoB is a cytoplasmic membrane component of the CeoAB-OpcM efflux pump	aminoglycoside;fluoroquinolone
ENA|AP024162|AP024162.1	1050262	1053354	+	smeE	1-3102/3123	========/======	44/99	97.6	73.5	card	AJ252200:1278-4401	smeE is the RND protein of the efflux complex smeDEF in Stenotrophomonas maltophilia	fluoroquinolone;macrolide;phenicol;tetracycline
ENA|AP024162|AP024162.1	1053475	1054850	+	OprM	47-1401/1458	========/======	29/55	91.77	70.28	card	AE004091.2:476332-477790	OprM is an outer membrane factor protein found in Pseudomonas aeruginosa and Burkholderia vietnamiensis. It is part of the MexAB-OprM MexVW-OprM MexXY-OprM and the AmrAB-OprM complex.	acridine_dye;aminocoumarin;aminoglycoside;carbapenem;cephalosporin;cephamycin;diaminopyrimidine;fluoroquinolone;macrolide;monobactam;penam;penem;peptide;phenicol;sulfonamide;tetracycline
ENA|AP029004|AP029004.1	374410	375033	-	kdpE	9-629/678	========/=====.	45554	90.41	67.09	card	U00096.3:721733-721055	kdpE is a transcriptional activator that is part of the two-component system KdpD/KdpE that is studied for its regulatory role in potassium transport and has been identified as an adaptive regulator involved in the virulence and intracellular survival of pathogenic bacteria. kdpE regulates a range of virulence loci through direct promoter binding.	aminoglycoside
ENA|AP029004|AP029004.1	2352405	2355391	-	mexK	89-3057/3078	========/======	57/154	94.25	66.87	card	AE004091.2:4119265-4116187	mexK is the inner membrane resistance-nodulation-cell division (RND) transporter in the MexJK multidrug efflux protein.	macrolide;tetracycline;triclosan
ENA|AP029004|AP029004.1	3779503	3782576	+	AxyY	10-3074/3138	========/======	54/101	96.21	70.13	card	AFRQ01000061.1:27124-23986	AxyY is the periplasmic adaptor protein of the AxyXY-OprZ efflux pump system in Achromobacter spp.	aminoglycoside;cephalosporin;fluoroquinolone;macrolide
ENA|AP029004|AP029004.1	3782700	3784124	+	OprM	31-1431/1458	========/======	37/82	94.1	66.16	card	AE004091.2:476332-477790	OprM is an outer membrane factor protein found in Pseudomonas aeruginosa and Burkholderia vietnamiensis. It is part of the MexAB-OprM MexVW-OprM MexXY-OprM and the AmrAB-OprM complex.	acridine_dye;aminocoumarin;aminoglycoside;carbapenem;cephalosporin;cephamycin;diaminopyrimidine;fluoroquinolone;macrolide;monobactam;penam;penem;peptide;phenicol;sulfonamide;tetracycline
ENA|AP029005|AP029005.1	33772	34545	+	OXA-22	25-807/825	========/======	13/25	92.85	74.59	card	AF064820:951-1776	OXA-22 is a beta-lactamase found in Ralstonia pickettii	cephalosporin;penam
ENA|AP029005|AP029005.1	955698	957073	-	OprM	47-1401/1458	========/======	27/49	91.98	70.22	card	AE004091.2:476332-477790	OprM is an outer membrane factor protein found in Pseudomonas aeruginosa and Burkholderia vietnamiensis. It is part of the MexAB-OprM MexVW-OprM MexXY-OprM and the AmrAB-OprM complex.	acridine_dye;aminocoumarin;aminoglycoside;carbapenem;cephalosporin;cephamycin;diaminopyrimidine;fluoroquinolone;macrolide;monobactam;penam;penem;peptide;phenicol;sulfonamide;tetracycline
ENA|AP029005|AP029005.1	957194	960286	-	smeE	1-3102/3123	========/======	44/99	97.6	73.59	card	AJ252200:1278-4401	smeE is the RND protein of the efflux complex smeDEF in Stenotrophomonas maltophilia	fluoroquinolone;macrolide;phenicol;tetracycline
ENA|AP029005|AP029005.1	960357	961370	-	smeD	150-1151/1185	.=======/======	25/46	83.12	67.8	card	AJ252200:81-1266	smeD is the membrane fusion protein of the smeDEF multidrug efflux complex in Stenotrophomonas maltophilia	fluoroquinolone;macrolide;phenicol;tetracycline
ENA|AP029005|AP029005.1	1313502	1316582	+	ceoB	1-3081/3084	========/======	45654	99.45	80.84	card	U97042:1263-4347	ceoB is a cytoplasmic membrane component of the CeoAB-OpcM efflux pump	aminoglycoside;fluoroquinolone
ENA|AP029005|AP029005.1	1369645	1370234	-	smeR	30-622/690	========/=====.	45552	84.49	71.67	card	AF173226.1:1041-351	smeR is the responder component of a two component signal transduction system that includes smeS	aminoglycoside;cephalosporin;cephamycin;penam
ENA|AP029005|AP029005.1	1428459	1431540	+	MuxB	1-3082/3132	========/======	18/24	98.02	78.83	card	AE004091.2:2854014-2850882	MuxB is one of the two necessary RND components in the Pseudomonas aeruginosa efflux pump system MuxABC-OpmB.	aminocoumarin;macrolide;monobactam;tetracycline
ENA|AP029005|AP029005.1	1431581	1434620	+	MuxC	1-3052/3111	========/======	40/78	96.66	74.13	card	AE004091.2:2850886-2847775	MuxC is one of the two necessary RND components of the MuxABC-OpmB efflux pumps system in Pseudomonas aeruginosa.	aminocoumarin;macrolide;monobactam;tetracycline
ENA|AP029005|AP029005.1	1434728	1436142	+	OpmB	20-1425/1497	========/======	44/99	90.92	65.69	card	AE004091.2:2847779-2846282	OpmB is an outer membrane efflux protein in Pseudomonas aeruginosa that shows functional cooperation with MuxABC to form the efflux pump system MuxABC-OpmB.	aminocoumarin;macrolide;monobactam;tetracycline
ENA|AP029006|AP029006.1	444731	445354	-	kdpE	9-629/678	========/=====.	45554	90.41	67.25	card	U00096.3:721733-721055	kdpE is a transcriptional activator that is part of the two-component system KdpD/KdpE that is studied for its regulatory role in potassium transport and has been identified as an adaptive regulator involved in the virulence and intracellular survival of pathogenic bacteria. kdpE regulates a range of virulence loci through direct promoter binding.	aminoglycoside
ENA|AP029006|AP029006.1	1982855	1985841	+	mexK	89-3057/3078	========/======	58/158	94.18	66.93	card	AE004091.2:4119265-4116187	mexK is the inner membrane resistance-nodulation-cell division (RND) transporter in the MexJK multidrug efflux protein.	macrolide;tetracycline;triclosan
ENA|AP029006|AP029006.1	3964081	3965083	+	MexA	104-1064/1152	.=======/=====.	18/62	82.55	66.34	card	AE004091.2:472023-473175	MexA is the membrane fusion protein of the MexAB-OprM multidrug efflux complex.	aminocoumarin;carbapenem;cephalosporin;cephamycin;diaminopyrimidine;fluoroquinolone;macrolide;monobactam;penam;penem;peptide;phenicol;sulfonamide;tetracycline
ENA|AP029006|AP029006.1	3965203	3968276	+	AxyY	10-3074/3138	========/======	56/103	96.18	70.33	card	AFRQ01000061.1:27124-23986	AxyY is the periplasmic adaptor protein of the AxyXY-OprZ efflux pump system in Achromobacter spp.	aminoglycoside;cephalosporin;fluoroquinolone;macrolide
ENA|AP029006|AP029006.1	3968400	3969824	+	OprM	31-1431/1458	========/======	36/76	94.31	66.09	card	AE004091.2:476332-477790	OprM is an outer membrane factor protein found in Pseudomonas aeruginosa and Burkholderia vietnamiensis. It is part of the MexAB-OprM MexVW-OprM MexXY-OprM and the AmrAB-OprM complex.	acridine_dye;aminocoumarin;aminoglycoside;carbapenem;cephalosporin;cephamycin;diaminopyrimidine;fluoroquinolone;macrolide;monobactam;penam;penem;peptide;phenicol;sulfonamide;tetracycline
ENA|AP029007|AP029007.1	46621	47394	-	OXA-22	25-807/825	========/======	13/25	92.85	74.84	card	AF064820:951-1776	OXA-22 is a beta-lactamase found in Ralstonia pickettii	cephalosporin;penam
ENA|AP029007|AP029007.1	931377	932752	-	OprM	47-1401/1458	========/======	27/49	91.98	70.29	card	AE004091.2:476332-477790	OprM is an outer membrane factor protein found in Pseudomonas aeruginosa and Burkholderia vietnamiensis. It is part of the MexAB-OprM MexVW-OprM MexXY-OprM and the AmrAB-OprM complex.	acridine_dye;aminocoumarin;aminoglycoside;carbapenem;cephalosporin;cephamycin;diaminopyrimidine;fluoroquinolone;macrolide;monobactam;penam;penem;peptide;phenicol;sulfonamide;tetracycline
ENA|AP029007|AP029007.1	932873	935965	-	smeE	1-3102/3123	========/======	44/99	97.6	73.5	card	AJ252200:1278-4401	smeE is the RND protein of the efflux complex smeDEF in Stenotrophomonas maltophilia	fluoroquinolone;macrolide;phenicol;tetracycline
ENA|AP029007|AP029007.1	936036	937049	-	smeD	150-1151/1185	.=======/======	25/46	83.12	67.8	card	AJ252200:81-1266	smeD is the membrane fusion protein of the smeDEF multidrug efflux complex in Stenotrophomonas maltophilia	fluoroquinolone;macrolide;phenicol;tetracycline
ENA|AP029007|AP029007.1	1318921	1322001	+	ceoB	1-3081/3084	========/======	45654	99.45	80.87	card	U97042:1263-4347	ceoB is a cytoplasmic membrane component of the CeoAB-OpcM efflux pump	aminoglycoside;fluoroquinolone
ENA|AP029007|AP029007.1	1322315	1323652	+	opcM	145-1488/1536	.=======/======	23/46	85.81	67.38	card	U38944.1:0-1536	OpcM is an outer membrane factor protein found in Burkholderia cepacia. It is part of the CeoAB-OpcM complex.	aminoglycoside;fluoroquinolone
ENA|AP029007|AP029007.1	1361437	1362094	-	smeR	30-690/690	========/======	13/31	93.33	70.81	card	AF173226.1:1041-351	smeR is the responder component of a two component signal transduction system that includes smeS	aminoglycoside;cephalosporin;cephamycin;penam
ENA|AP029007|AP029007.1	1421207	1424288	+	MuxB	1-3082/3132	========/======	18/30	97.92	78.69	card	AE004091.2:2854014-2850882	MuxB is one of the two necessary RND components in the Pseudomonas aeruginosa efflux pump system MuxABC-OpmB.	aminocoumarin;macrolide;monobactam;tetracycline
ENA|AP029007|AP029007.1	1424329	1427368	+	MuxC	1-3052/3111	========/======	41/82	96.59	74.15	card	AE004091.2:2850886-2847775	MuxC is one of the two necessary RND components of the MuxABC-OpmB efflux pumps system in Pseudomonas aeruginosa.	aminocoumarin;macrolide;monobactam;tetracycline
ENA|AP029007|AP029007.1	1427516	1428890	+	OpmB	54-1425/1497	========/======	41/89	88.78	65.66	card	AE004091.2:2847779-2846282	OpmB is an outer membrane efflux protein in Pseudomonas aeruginosa that shows functional cooperation with MuxABC to form the efflux pump system MuxABC-OpmB.	aminocoumarin;macrolide;monobactam;tetracycline
ENA|AP029008|AP029008.1	444729	445352	-	kdpE	9-629/678	========/=====.	45554	90.41	67.25	card	U00096.3:721733-721055	kdpE is a transcriptional activator that is part of the two-component system KdpD/KdpE that is studied for its regulatory role in potassium transport and has been identified as an adaptive regulator involved in the virulence and intracellular survival of pathogenic bacteria. kdpE regulates a range of virulence loci through direct promoter binding.	aminoglycoside
ENA|AP029008|AP029008.1	1982851	1985837	+	mexK	89-3057/3078	========/======	58/158	94.18	66.93	card	AE004091.2:4119265-4116187	mexK is the inner membrane resistance-nodulation-cell division (RND) transporter in the MexJK multidrug efflux protein.	macrolide;tetracycline;triclosan
ENA|AP029008|AP029008.1	3964082	3965084	+	MexA	104-1064/1152	.=======/=====.	18/62	82.55	66.34	card	AE004091.2:472023-473175	MexA is the membrane fusion protein of the MexAB-OprM multidrug efflux complex.	aminocoumarin;carbapenem;cephalosporin;cephamycin;diaminopyrimidine;fluoroquinolone;macrolide;monobactam;penam;penem;peptide;phenicol;sulfonamide;tetracycline
ENA|AP029008|AP029008.1	3965204	3968277	+	AxyY	10-3074/3138	========/======	56/103	96.18	70.33	card	AFRQ01000061.1:27124-23986	AxyY is the periplasmic adaptor protein of the AxyXY-OprZ efflux pump system in Achromobacter spp.	aminoglycoside;cephalosporin;fluoroquinolone;macrolide
ENA|AP029008|AP029008.1	3968401	3969825	+	OprM	31-1431/1458	========/======	36/76	94.31	66.09	card	AE004091.2:476332-477790	OprM is an outer membrane factor protein found in Pseudomonas aeruginosa and Burkholderia vietnamiensis. It is part of the MexAB-OprM MexVW-OprM MexXY-OprM and the AmrAB-OprM complex.	acridine_dye;aminocoumarin;aminoglycoside;carbapenem;cephalosporin;cephamycin;diaminopyrimidine;fluoroquinolone;macrolide;monobactam;penam;penem;peptide;phenicol;sulfonamide;tetracycline
ENA|AP029009|AP029009.1	46621	47394	-	OXA-22	25-807/825	========/======	13/25	92.85	74.84	card	AF064820:951-1776	OXA-22 is a beta-lactamase found in Ralstonia pickettii	cephalosporin;penam
ENA|AP029009|AP029009.1	931374	932749	-	OprM	47-1401/1458	========/======	27/49	91.98	70.29	card	AE004091.2:476332-477790	OprM is an outer membrane factor protein found in Pseudomonas aeruginosa and Burkholderia vietnamiensis. It is part of the MexAB-OprM MexVW-OprM MexXY-OprM and the AmrAB-OprM complex.	acridine_dye;aminocoumarin;aminoglycoside;carbapenem;cephalosporin;cephamycin;diaminopyrimidine;fluoroquinolone;macrolide;monobactam;penam;penem;peptide;phenicol;sulfonamide;tetracycline
ENA|AP029009|AP029009.1	932870	935962	-	smeE	1-3102/3123	========/======	44/99	97.6	73.5	card	AJ252200:1278-4401	smeE is the RND protein of the efflux complex smeDEF in Stenotrophomonas maltophilia	fluoroquinolone;macrolide;phenicol;tetracycline
ENA|AP029009|AP029009.1	936033	937046	-	smeD	150-1151/1185	.=======/======	25/46	83.12	67.8	card	AJ252200:81-1266	smeD is the membrane fusion protein of the smeDEF multidrug efflux complex in Stenotrophomonas maltophilia	fluoroquinolone;macrolide;phenicol;tetracycline
ENA|AP029009|AP029009.1	1318918	1321998	+	ceoB	1-3081/3084	========/======	45654	99.45	80.87	card	U97042:1263-4347	ceoB is a cytoplasmic membrane component of the CeoAB-OpcM efflux pump	aminoglycoside;fluoroquinolone
ENA|AP029009|AP029009.1	1322312	1323649	+	opcM	145-1488/1536	.=======/======	23/46	85.81	67.38	card	U38944.1:0-1536	OpcM is an outer membrane factor protein found in Burkholderia cepacia. It is part of the CeoAB-OpcM complex.	aminoglycoside;fluoroquinolone
ENA|AP029009|AP029009.1	1361434	1362091	-	smeR	30-690/690	========/======	13/31	93.33	70.81	card	AF173226.1:1041-351	smeR is the responder component of a two component signal transduction system that includes smeS	aminoglycoside;cephalosporin;cephamycin;penam
ENA|AP029009|AP029009.1	1421204	1424285	+	MuxB	1-3082/3132	========/======	18/30	97.92	78.69	card	AE004091.2:2854014-2850882	MuxB is one of the two necessary RND components in the Pseudomonas aeruginosa efflux pump system MuxABC-OpmB.	aminocoumarin;macrolide;monobactam;tetracycline
ENA|AP029009|AP029009.1	1424326	1427365	+	MuxC	1-3052/3111	========/======	41/82	96.59	74.15	card	AE004091.2:2850886-2847775	MuxC is one of the two necessary RND components of the MuxABC-OpmB efflux pumps system in Pseudomonas aeruginosa.	aminocoumarin;macrolide;monobactam;tetracycline
ENA|AP029009|AP029009.1	1427513	1428887	+	OpmB	54-1425/1497	========/======	41/89	88.78	65.66	card	AE004091.2:2847779-2846282	OpmB is an outer membrane efflux protein in Pseudomonas aeruginosa that shows functional cooperation with MuxABC to form the efflux pump system MuxABC-OpmB.	aminocoumarin;macrolide;monobactam;tetracycline
ENA|AP029010|AP029010.1	427112	427735	-	kdpE	9-629/678	========/=====.	45554	90.41	67.25	card	U00096.3:721733-721055	kdpE is a transcriptional activator that is part of the two-component system KdpD/KdpE that is studied for its regulatory role in potassium transport and has been identified as an adaptive regulator involved in the virulence and intracellular survival of pathogenic bacteria. kdpE regulates a range of virulence loci through direct promoter binding.	aminoglycoside
ENA|AP029010|AP029010.1	2492320	2495306	-	mexK	89-3057/3078	========/======	58/158	94.18	66.93	card	AE004091.2:4119265-4116187	mexK is the inner membrane resistance-nodulation-cell division (RND) transporter in the MexJK multidrug efflux protein.	macrolide;tetracycline;triclosan
ENA|AP029010|AP029010.1	3879061	3880063	+	MexA	104-1064/1152	.=======/=====.	18/62	82.55	66.34	card	AE004091.2:472023-473175	MexA is the membrane fusion protein of the MexAB-OprM multidrug efflux complex.	aminocoumarin;carbapenem;cephalosporin;cephamycin;diaminopyrimidine;fluoroquinolone;macrolide;monobactam;penam;penem;peptide;phenicol;sulfonamide;tetracycline
ENA|AP029010|AP029010.1	3880183	3883256	+	AxyY	10-3074/3138	========/======	56/103	96.18	70.33	card	AFRQ01000061.1:27124-23986	AxyY is the periplasmic adaptor protein of the AxyXY-OprZ efflux pump system in Achromobacter spp.	aminoglycoside;cephalosporin;fluoroquinolone;macrolide
ENA|AP029010|AP029010.1	3883380	3884804	+	OprM	31-1431/1458	========/======	36/76	94.31	66.09	card	AE004091.2:476332-477790	OprM is an outer membrane factor protein found in Pseudomonas aeruginosa and Burkholderia vietnamiensis. It is part of the MexAB-OprM MexVW-OprM MexXY-OprM and the AmrAB-OprM complex.	acridine_dye;aminocoumarin;aminoglycoside;carbapenem;cephalosporin;cephamycin;diaminopyrimidine;fluoroquinolone;macrolide;monobactam;penam;penem;peptide;phenicol;sulfonamide;tetracycline
ENA|AP029011|AP029011.1	47835	48608	-	OXA-22	25-807/825	========/======	13/25	92.85	74.84	card	AF064820:951-1776	OXA-22 is a beta-lactamase found in Ralstonia pickettii	cephalosporin;penam
ENA|AP029011|AP029011.1	714069	715406	-	opcM	145-1488/1536	.=======/======	23/46	85.81	67.38	card	U38944.1:0-1536	OpcM is an outer membrane factor protein found in Burkholderia cepacia. It is part of the CeoAB-OpcM complex.	aminoglycoside;fluoroquinolone
ENA|AP029011|AP029011.1	715720	718800	-	ceoB	1-3081/3084	========/======	45654	99.45	80.87	card	U97042:1263-4347	ceoB is a cytoplasmic membrane component of the CeoAB-OpcM efflux pump	aminoglycoside;fluoroquinolone
ENA|AP029011|AP029011.1	1100676	1101689	+	smeD	150-1151/1185	.=======/======	25/46	83.12	67.8	card	AJ252200:81-1266	smeD is the membrane fusion protein of the smeDEF multidrug efflux complex in Stenotrophomonas maltophilia	fluoroquinolone;macrolide;phenicol;tetracycline
ENA|AP029011|AP029011.1	1101760	1104852	+	smeE	1-3102/3123	========/======	44/99	97.6	73.5	card	AJ252200:1278-4401	smeE is the RND protein of the efflux complex smeDEF in Stenotrophomonas maltophilia	fluoroquinolone;macrolide;phenicol;tetracycline
ENA|AP029011|AP029011.1	1104973	1106348	+	OprM	47-1401/1458	========/======	27/49	91.98	70.29	card	AE004091.2:476332-477790	OprM is an outer membrane factor protein found in Pseudomonas aeruginosa and Burkholderia vietnamiensis. It is part of the MexAB-OprM MexVW-OprM MexXY-OprM and the AmrAB-OprM complex.	acridine_dye;aminocoumarin;aminoglycoside;carbapenem;cephalosporin;cephamycin;diaminopyrimidine;fluoroquinolone;macrolide;monobactam;penam;penem;peptide;phenicol;sulfonamide;tetracycline
ENA|AP029011|AP029011.1	1444048	1444705	-	smeR	30-690/690	========/======	13/31	93.33	70.81	card	AF173226.1:1041-351	smeR is the responder component of a two component signal transduction system that includes smeS	aminoglycoside;cephalosporin;cephamycin;penam
ENA|AP029011|AP029011.1	1503818	1506899	+	MuxB	1-3082/3132	========/======	18/30	97.92	78.69	card	AE004091.2:2854014-2850882	MuxB is one of the two necessary RND components in the Pseudomonas aeruginosa efflux pump system MuxABC-OpmB.	aminocoumarin;macrolide;monobactam;tetracycline
ENA|AP029011|AP029011.1	1506940	1509979	+	MuxC	1-3052/3111	========/======	41/82	96.59	74.15	card	AE004091.2:2850886-2847775	MuxC is one of the two necessary RND components of the MuxABC-OpmB efflux pumps system in Pseudomonas aeruginosa.	aminocoumarin;macrolide;monobactam;tetracycline
ENA|AP029011|AP029011.1	1510127	1511501	+	OpmB	54-1425/1497	========/======	41/89	88.78	65.66	card	AE004091.2:2847779-2846282	OpmB is an outer membrane efflux protein in Pseudomonas aeruginosa that shows functional cooperation with MuxABC to form the efflux pump system MuxABC-OpmB.	aminocoumarin;macrolide;monobactam;tetracycline
ENA|AP029012|AP029012.1	442164	442787	-	kdpE	9-629/678	========/=====.	45554	90.41	67.09	card	U00096.3:721733-721055	kdpE is a transcriptional activator that is part of the two-component system KdpD/KdpE that is studied for its regulatory role in potassium transport and has been identified as an adaptive regulator involved in the virulence and intracellular survival of pathogenic bacteria. kdpE regulates a range of virulence loci through direct promoter binding.	aminoglycoside
ENA|AP029012|AP029012.1	1851885	1854871	+	mexK	89-3057/3078	========/======	57/154	94.25	66.87	card	AE004091.2:4119265-4116187	mexK is the inner membrane resistance-nodulation-cell division (RND) transporter in the MexJK multidrug efflux protein.	macrolide;tetracycline;triclosan
ENA|AP029012|AP029012.1	3729137	3730139	+	MexA	104-1064/1152	.=======/=====.	19/62	82.55	66.14	card	AE004091.2:472023-473175	MexA is the membrane fusion protein of the MexAB-OprM multidrug efflux complex.	aminocoumarin;carbapenem;cephalosporin;cephamycin;diaminopyrimidine;fluoroquinolone;macrolide;monobactam;penam;penem;peptide;phenicol;sulfonamide;tetracycline
ENA|AP029012|AP029012.1	3730259	3733332	+	AxyY	10-3074/3138	========/======	57/105	96.14	70.31	card	AFRQ01000061.1:27124-23986	AxyY is the periplasmic adaptor protein of the AxyXY-OprZ efflux pump system in Achromobacter spp.	aminoglycoside;cephalosporin;fluoroquinolone;macrolide
ENA|AP029012|AP029012.1	3733456	3734880	+	OprM	31-1431/1458	========/======	37/82	94.1	66.09	card	AE004091.2:476332-477790	OprM is an outer membrane factor protein found in Pseudomonas aeruginosa and Burkholderia vietnamiensis. It is part of the MexAB-OprM MexVW-OprM MexXY-OprM and the AmrAB-OprM complex.	acridine_dye;aminocoumarin;aminoglycoside;carbapenem;cephalosporin;cephamycin;diaminopyrimidine;fluoroquinolone;macrolide;monobactam;penam;penem;peptide;phenicol;sulfonamide;tetracycline
ENA|AP029013|AP029013.1	33798	34571	+	OXA-22	25-807/825	========/======	13/25	92.85	74.59	card	AF064820:951-1776	OXA-22 is a beta-lactamase found in Ralstonia pickettii	cephalosporin;penam
ENA|AP029013|AP029013.1	944197	945572	-	OprM	47-1401/1458	========/======	29/55	91.77	70.06	card	AE004091.2:476332-477790	OprM is an outer membrane factor protein found in Pseudomonas aeruginosa and Burkholderia vietnamiensis. It is part of the MexAB-OprM MexVW-OprM MexXY-OprM and the AmrAB-OprM complex.	acridine_dye;aminocoumarin;aminoglycoside;carbapenem;cephalosporin;cephamycin;diaminopyrimidine;fluoroquinolone;macrolide;monobactam;penam;penem;peptide;phenicol;sulfonamide;tetracycline
ENA|AP029013|AP029013.1	945693	948785	-	smeE	1-3102/3123	========/======	44/99	97.6	73.5	card	AJ252200:1278-4401	smeE is the RND protein of the efflux complex smeDEF in Stenotrophomonas maltophilia	fluoroquinolone;macrolide;phenicol;tetracycline
ENA|AP029013|AP029013.1	1332962	1336042	+	ceoB	1-3081/3084	========/======	45654	99.45	80.81	card	U97042:1263-4347	ceoB is a cytoplasmic membrane component of the CeoAB-OpcM efflux pump	aminoglycoside;fluoroquinolone
ENA|AP029013|AP029013.1	1389549	1390206	-	smeR	30-690/690	========/======	13/31	93.33	70.67	card	AF173226.1:1041-351	smeR is the responder component of a two component signal transduction system that includes smeS	aminoglycoside;cephalosporin;cephamycin;penam
ENA|AP029013|AP029013.1	1449936	1453017	+	MuxB	1-3082/3132	========/======	18/30	97.92	78.72	card	AE004091.2:2854014-2850882	MuxB is one of the two necessary RND components in the Pseudomonas aeruginosa efflux pump system MuxABC-OpmB.	aminocoumarin;macrolide;monobactam;tetracycline
ENA|AP029013|AP029013.1	1453058	1456097	+	MuxC	1-3052/3111	========/======	39/80	96.62	74.08	card	AE004091.2:2850886-2847775	MuxC is one of the two necessary RND components of the MuxABC-OpmB efflux pumps system in Pseudomonas aeruginosa.	aminocoumarin;macrolide;monobactam;tetracycline
ENA|AP029013|AP029013.1	1456205	1457619	+	OpmB	20-1425/1497	========/======	44/95	91.05	65.71	card	AE004091.2:2847779-2846282	OpmB is an outer membrane efflux protein in Pseudomonas aeruginosa that shows functional cooperation with MuxABC to form the efflux pump system MuxABC-OpmB.	aminocoumarin;macrolide;monobactam;tetracycline
ENA|AP029014|AP029014.1	302697	303320	-	kdpE	9-629/678	========/=====.	45584	90.41	68.2	card	U00096.3:721733-721055	kdpE is a transcriptional activator that is part of the two-component system KdpD/KdpE that is studied for its regulatory role in potassium transport and has been identified as an adaptive regulator involved in the virulence and intracellular survival of pathogenic bacteria. kdpE regulates a range of virulence loci through direct promoter binding.	aminoglycoside
ENA|AP029014|AP029014.1	1701658	1704644	+	mexK	89-3057/3078	========/======	69/190	93.66	67.1	card	AE004091.2:4119265-4116187	mexK is the inner membrane resistance-nodulation-cell division (RND) transporter in the MexJK multidrug efflux protein.	macrolide;tetracycline;triclosan
ENA|AP029014|AP029014.1	3519668	3522741	+	AxyY	10-3074/3138	========/======	53/103	96.18	69.98	card	AFRQ01000061.1:27124-23986	AxyY is the periplasmic adaptor protein of the AxyXY-OprZ efflux pump system in Achromobacter spp.	aminoglycoside;cephalosporin;fluoroquinolone;macrolide
ENA|AP029014|AP029014.1	3522865	3524289	+	OprM	31-1431/1458	========/======	41/90	93.83	65.84	card	AE004091.2:476332-477790	OprM is an outer membrane factor protein found in Pseudomonas aeruginosa and Burkholderia vietnamiensis. It is part of the MexAB-OprM MexVW-OprM MexXY-OprM and the AmrAB-OprM complex.	acridine_dye;aminocoumarin;aminoglycoside;carbapenem;cephalosporin;cephamycin;diaminopyrimidine;fluoroquinolone;macrolide;monobactam;penam;penem;peptide;phenicol;sulfonamide;tetracycline
ENA|AP029015|AP029015.1	49437	50179	+	OXA-443	1-752/828	========/=====.	45554	89.13	75.3	card	CM009147.1:669855-670683	Assigned by Lahey's list of beta-lactamases no accessions or other information available	cephalosporin;penam
ENA|AP029015|AP029015.1	918295	919699	-	OprM	34-1414/1458	========/======	26/50	93.83	68.34	card	AE004091.2:476332-477790	OprM is an outer membrane factor protein found in Pseudomonas aeruginosa and Burkholderia vietnamiensis. It is part of the MexAB-OprM MexVW-OprM MexXY-OprM and the AmrAB-OprM complex.	acridine_dye;aminocoumarin;aminoglycoside;carbapenem;cephalosporin;cephamycin;diaminopyrimidine;fluoroquinolone;macrolide;monobactam;penam;penem;peptide;phenicol;sulfonamide;tetracycline
ENA|AP029015|AP029015.1	919788	922885	-	MexB	12-3109/3141	========/======	36/60	97.68	72.25	card	L11616:1569-4710	MexB is the inner membrane multidrug exporter of the efflux complex MexAB-OprM.	aminocoumarin;carbapenem;cephalosporin;cephamycin;diaminopyrimidine;fluoroquinolone;macrolide;monobactam;penam;penem;peptide;phenicol;sulfonamide;tetracycline
ENA|AP029015|AP029015.1	923007	924050	-	MexA	88-1086/1152	.=======/======	13/69	85.68	65.53	card	AE004091.2:472023-473175	MexA is the membrane fusion protein of the MexAB-OprM multidrug efflux complex.	aminocoumarin;carbapenem;cephalosporin;cephamycin;diaminopyrimidine;fluoroquinolone;macrolide;monobactam;penam;penem;peptide;phenicol;sulfonamide;tetracycline
ENA|AP029015|AP029015.1	1357011	1360091	+	ceoB	1-3081/3084	========/======	20/42	99.22	80.43	card	U97042:1263-4347	ceoB is a cytoplasmic membrane component of the CeoAB-OpcM efflux pump	aminoglycoside;fluoroquinolone
ENA|AP029015|AP029015.1	1400083	1400724	-	smeR	30-674/690	========/======	45625	91.16	70.36	card	AF173226.1:1041-351	smeR is the responder component of a two component signal transduction system that includes smeS	aminoglycoside;cephalosporin;cephamycin;penam
ENA|AP029015|AP029015.1	1443752	1446827	+	MuxB	1-3076/3132	========/======	18/26	97.8	78.34	card	AE004091.2:2854014-2850882	MuxB is one of the two necessary RND components in the Pseudomonas aeruginosa efflux pump system MuxABC-OpmB.	aminocoumarin;macrolide;monobactam;tetracycline
ENA|AP029015|AP029015.1	1446886	1449925	+	MuxC	1-3052/3111	========/======	42/86	96.53	73.71	card	AE004091.2:2850886-2847775	MuxC is one of the two necessary RND components of the MuxABC-OpmB efflux pumps system in Pseudomonas aeruginosa.	aminocoumarin;macrolide;monobactam;tetracycline
ENA|AP029015|AP029015.1	1450039	1451453	+	OpmB	20-1425/1497	========/======	43/87	91.32	65.68	card	AE004091.2:2847779-2846282	OpmB is an outer membrane efflux protein in Pseudomonas aeruginosa that shows functional cooperation with MuxABC to form the efflux pump system MuxABC-OpmB.	aminocoumarin;macrolide;monobactam;tetracycline
ENA|ASQR01000004|ASQR01000004.1	27849	29273	-	OprM	31-1431/1458	========/======	36/76	94.31	66.09	card	AE004091.2:476332-477790	OprM is an outer membrane factor protein found in Pseudomonas aeruginosa and Burkholderia vietnamiensis. It is part of the MexAB-OprM MexVW-OprM MexXY-OprM and the AmrAB-OprM complex.	acridine_dye;aminocoumarin;aminoglycoside;carbapenem;cephalosporin;cephamycin;diaminopyrimidine;fluoroquinolone;macrolide;monobactam;penam;penem;peptide;phenicol;sulfonamide;tetracycline
ENA|ASQR01000004|ASQR01000004.1	29397	32470	-	AxyY	10-3074/3138	========/======	56/103	96.18	70.33	card	AFRQ01000061.1:27124-23986	AxyY is the periplasmic adaptor protein of the AxyXY-OprZ efflux pump system in Achromobacter spp.	aminoglycoside;cephalosporin;fluoroquinolone;macrolide
ENA|ASQR01000004|ASQR01000004.1	32590	33592	-	MexA	104-1064/1152	.=======/=====.	18/62	82.55	66.34	card	AE004091.2:472023-473175	MexA is the membrane fusion protein of the MexAB-OprM multidrug efflux complex.	aminocoumarin;carbapenem;cephalosporin;cephamycin;diaminopyrimidine;fluoroquinolone;macrolide;monobactam;penam;penem;peptide;phenicol;sulfonamide;tetracycline
ENA|ASQR01000050|ASQR01000050.1	14092	15429	-	opcM	145-1488/1536	.=======/======	23/46	85.81	67.08	card	U38944.1:0-1536	OpcM is an outer membrane factor protein found in Burkholderia cepacia. It is part of the CeoAB-OpcM complex.	aminoglycoside;fluoroquinolone
ENA|ASQR01000050|ASQR01000050.1	15743	18823	-	ceoB	1-3081/3084	========/======	45654	99.45	80.91	card	U97042:1263-4347	ceoB is a cytoplasmic membrane component of the CeoAB-OpcM efflux pump	aminoglycoside;fluoroquinolone
ENA|ASQR01000097|ASQR01000097.1	1172	1795	-	kdpE	9-629/678	========/=====.	45554	90.41	67.25	card	U00096.3:721733-721055	kdpE is a transcriptional activator that is part of the two-component system KdpD/KdpE that is studied for its regulatory role in potassium transport and has been identified as an adaptive regulator involved in the virulence and intracellular survival of pathogenic bacteria. kdpE regulates a range of virulence loci through direct promoter binding.	aminoglycoside
ENA|ASQR01000130|ASQR01000130.1	22087	22744	+	smeR	30-690/690	========/======	13/31	93.33	70.81	card	AF173226.1:1041-351	smeR is the responder component of a two component signal transduction system that includes smeS	aminoglycoside;cephalosporin;cephamycin;penam
ENA|ASQR01000187|ASQR01000187.1	1681	4667	-	mexK	89-3057/3078	========/======	58/158	94.18	66.93	card	AE004091.2:4119265-4116187	mexK is the inner membrane resistance-nodulation-cell division (RND) transporter in the MexJK multidrug efflux protein.	macrolide;tetracycline;triclosan
ENA|ASQR01000195|ASQR01000195.1	7096	8470	-	OpmB	54-1425/1497	========/======	41/89	88.78	65.66	card	AE004091.2:2847779-2846282	OpmB is an outer membrane efflux protein in Pseudomonas aeruginosa that shows functional cooperation with MuxABC to form the efflux pump system MuxABC-OpmB.	aminocoumarin;macrolide;monobactam;tetracycline
ENA|ASQR01000195|ASQR01000195.1	8618	11657	-	MuxC	1-3052/3111	========/======	41/82	96.59	74.18	card	AE004091.2:2850886-2847775	MuxC is one of the two necessary RND components of the MuxABC-OpmB efflux pumps system in Pseudomonas aeruginosa.	aminocoumarin;macrolide;monobactam;tetracycline
ENA|ASQR01000195|ASQR01000195.1	11698	14779	-	MuxB	1-3082/3132	========/======	18/30	97.92	78.69	card	AE004091.2:2854014-2850882	MuxB is one of the two necessary RND components in the Pseudomonas aeruginosa efflux pump system MuxABC-OpmB.	aminocoumarin;macrolide;monobactam;tetracycline
ENA|ASQR01000256|ASQR01000256.1	17416	18791	-	OprM	47-1401/1458	========/======	27/49	91.98	70.29	card	AE004091.2:476332-477790	OprM is an outer membrane factor protein found in Pseudomonas aeruginosa and Burkholderia vietnamiensis. It is part of the MexAB-OprM MexVW-OprM MexXY-OprM and the AmrAB-OprM complex.	acridine_dye;aminocoumarin;aminoglycoside;carbapenem;cephalosporin;cephamycin;diaminopyrimidine;fluoroquinolone;macrolide;monobactam;penam;penem;peptide;phenicol;sulfonamide;tetracycline
ENA|ASQR01000256|ASQR01000256.1	18923	22004	-	smeE	1-3091/3123	========/======	42/97	97.28	73.49	card	AJ252200:1278-4401	smeE is the RND protein of the efflux complex smeDEF in Stenotrophomonas maltophilia	fluoroquinolone;macrolide;phenicol;tetracycline
ENA|ASQR01000256|ASQR01000256.1	22075	23088	-	smeD	150-1151/1185	.=======/======	25/46	83.12	67.8	card	AJ252200:81-1266	smeD is the membrane fusion protein of the smeDEF multidrug efflux complex in Stenotrophomonas maltophilia	fluoroquinolone;macrolide;phenicol;tetracycline
ENA|ASQR01000368|ASQR01000368.1	9604	10377	-	OXA-22	25-807/825	========/======	13/25	92.85	74.84	card	AF064820:951-1776	OXA-22 is a beta-lactamase found in Ralstonia pickettii	cephalosporin;penam
ENA|ASQR02000004|ASQR02000004.1	27849	29273	-	OprM	31-1431/1458	========/======	36/76	94.31	66.09	card	AE004091.2:476332-477790	OprM is an outer membrane factor protein found in Pseudomonas aeruginosa and Burkholderia vietnamiensis. It is part of the MexAB-OprM MexVW-OprM MexXY-OprM and the AmrAB-OprM complex.	acridine_dye;aminocoumarin;aminoglycoside;carbapenem;cephalosporin;cephamycin;diaminopyrimidine;fluoroquinolone;macrolide;monobactam;penam;penem;peptide;phenicol;sulfonamide;tetracycline
ENA|ASQR02000004|ASQR02000004.1	29397	32470	-	AxyY	10-3074/3138	========/======	56/103	96.18	70.33	card	AFRQ01000061.1:27124-23986	AxyY is the periplasmic adaptor protein of the AxyXY-OprZ efflux pump system in Achromobacter spp.	aminoglycoside;cephalosporin;fluoroquinolone;macrolide
ENA|ASQR02000004|ASQR02000004.1	32590	33592	-	MexA	104-1064/1152	.=======/=====.	18/62	82.55	66.34	card	AE004091.2:472023-473175	MexA is the membrane fusion protein of the MexAB-OprM multidrug efflux complex.	aminocoumarin;carbapenem;cephalosporin;cephamycin;diaminopyrimidine;fluoroquinolone;macrolide;monobactam;penam;penem;peptide;phenicol;sulfonamide;tetracycline
ENA|ASQR02000105|ASQR02000105.1	24327	24984	-	smeR	30-690/690	========/======	13/31	93.33	70.81	card	AF173226.1:1041-351	smeR is the responder component of a two component signal transduction system that includes smeS	aminoglycoside;cephalosporin;cephamycin;penam
ENA|ASQR02000112|ASQR02000112.1	78734	79507	+	OXA-22	25-807/825	========/======	13/25	92.85	74.84	card	AF064820:951-1776	OXA-22 is a beta-lactamase found in Ralstonia pickettii	cephalosporin;penam
ENA|ASQR02000114|ASQR02000114.1	10562	11936	-	OpmB	54-1425/1497	========/======	41/89	88.78	65.66	card	AE004091.2:2847779-2846282	OpmB is an outer membrane efflux protein in Pseudomonas aeruginosa that shows functional cooperation with MuxABC to form the efflux pump system MuxABC-OpmB.	aminocoumarin;macrolide;monobactam;tetracycline
ENA|ASQR02000114|ASQR02000114.1	12084	15123	-	MuxC	1-3052/3111	========/======	41/82	96.59	74.18	card	AE004091.2:2850886-2847775	MuxC is one of the two necessary RND components of the MuxABC-OpmB efflux pumps system in Pseudomonas aeruginosa.	aminocoumarin;macrolide;monobactam;tetracycline
ENA|ASQR02000114|ASQR02000114.1	15164	18245	-	MuxB	1-3082/3132	========/======	18/30	97.92	78.69	card	AE004091.2:2854014-2850882	MuxB is one of the two necessary RND components in the Pseudomonas aeruginosa efflux pump system MuxABC-OpmB.	aminocoumarin;macrolide;monobactam;tetracycline
ENA|ASQR02000129|ASQR02000129.1	14092	15429	-	opcM	145-1488/1536	.=======/======	23/46	85.81	67.08	card	U38944.1:0-1536	OpcM is an outer membrane factor protein found in Burkholderia cepacia. It is part of the CeoAB-OpcM complex.	aminoglycoside;fluoroquinolone
ENA|ASQR02000129|ASQR02000129.1	15743	18823	-	ceoB	1-3081/3084	========/======	45654	99.45	80.91	card	U97042:1263-4347	ceoB is a cytoplasmic membrane component of the CeoAB-OpcM efflux pump	aminoglycoside;fluoroquinolone
ENA|ASQR02000135|ASQR02000135.1	1172	1795	-	kdpE	9-629/678	========/=====.	45554	90.41	67.25	card	U00096.3:721733-721055	kdpE is a transcriptional activator that is part of the two-component system KdpD/KdpE that is studied for its regulatory role in potassium transport and has been identified as an adaptive regulator involved in the virulence and intracellular survival of pathogenic bacteria. kdpE regulates a range of virulence loci through direct promoter binding.	aminoglycoside
ENA|ASQR02000138|ASQR02000138.1	47373	50359	+	mexK	89-3057/3078	========/======	58/158	94.18	66.93	card	AE004091.2:4119265-4116187	mexK is the inner membrane resistance-nodulation-cell division (RND) transporter in the MexJK multidrug efflux protein.	macrolide;tetracycline;triclosan
ENA|ASQR02000145|ASQR02000145.1	35803	36816	+	smeD	150-1151/1185	.=======/======	25/46	83.12	67.8	card	AJ252200:81-1266	smeD is the membrane fusion protein of the smeDEF multidrug efflux complex in Stenotrophomonas maltophilia	fluoroquinolone;macrolide;phenicol;tetracycline
ENA|ASQR02000145|ASQR02000145.1	36887	39968	+	smeE	1-3091/3123	========/======	42/97	97.28	73.49	card	AJ252200:1278-4401	smeE is the RND protein of the efflux complex smeDEF in Stenotrophomonas maltophilia	fluoroquinolone;macrolide;phenicol;tetracycline
ENA|ASQR02000145|ASQR02000145.1	40100	41475	+	OprM	47-1401/1458	========/======	27/49	91.98	70.29	card	AE004091.2:476332-477790	OprM is an outer membrane factor protein found in Pseudomonas aeruginosa and Burkholderia vietnamiensis. It is part of the MexAB-OprM MexVW-OprM MexXY-OprM and the AmrAB-OprM complex.	acridine_dye;aminocoumarin;aminoglycoside;carbapenem;cephalosporin;cephamycin;diaminopyrimidine;fluoroquinolone;macrolide;monobactam;penam;penem;peptide;phenicol;sulfonamide;tetracycline
ENA|CAGT01000027|CAGT01000027.1	37539	40525	+	mexK	89-3057/3078	========/======	59/158	94.18	66.86	card	AE004091.2:4119265-4116187	mexK is the inner membrane resistance-nodulation-cell division (RND) transporter in the MexJK multidrug efflux protein.	macrolide;tetracycline;triclosan
ENA|CAGT01000057|CAGT01000057.1	12332	15387	+	AxyY	10-3056/3138	========/======	52/93	95.76	70.34	card	AFRQ01000061.1:27124-23986	AxyY is the periplasmic adaptor protein of the AxyXY-OprZ efflux pump system in Achromobacter spp.	aminoglycoside;cephalosporin;fluoroquinolone;macrolide
ENA|CAGT01000057|CAGT01000057.1	15529	16953	+	OprM	31-1431/1458	========/======	41/88	93.9	66.44	card	AE004091.2:476332-477790	OprM is an outer membrane factor protein found in Pseudomonas aeruginosa and Burkholderia vietnamiensis. It is part of the MexAB-OprM MexVW-OprM MexXY-OprM and the AmrAB-OprM complex.	acridine_dye;aminocoumarin;aminoglycoside;carbapenem;cephalosporin;cephamycin;diaminopyrimidine;fluoroquinolone;macrolide;monobactam;penam;penem;peptide;phenicol;sulfonamide;tetracycline
ENA|CAGT01000277|CAGT01000277.1	3168	3791	-	kdpE	9-629/678	========/=====.	45554	90.41	68.04	card	U00096.3:721733-721055	kdpE is a transcriptional activator that is part of the two-component system KdpD/KdpE that is studied for its regulatory role in potassium transport and has been identified as an adaptive regulator involved in the virulence and intracellular survival of pathogenic bacteria. kdpE regulates a range of virulence loci through direct promoter binding.	aminoglycoside
ENA|CAHW01000006|CAHW01000006.1	574869	575660	+	OXA-443	1-801/828	========/======	45647	94.93	76.46	card	CM009147.1:669855-670683	Assigned by Lahey's list of beta-lactamases no accessions or other information available	cephalosporin;penam
ENA|CAHW01000007|CAHW01000007.1	98155	98778	-	kdpE	9-629/678	========/=====.	45554	90.41	68.2	card	U00096.3:721733-721055	kdpE is a transcriptional activator that is part of the two-component system KdpD/KdpE that is studied for its regulatory role in potassium transport and has been identified as an adaptive regulator involved in the virulence and intracellular survival of pathogenic bacteria. kdpE regulates a range of virulence loci through direct promoter binding.	aminoglycoside
ENA|CAHW01000011|CAHW01000011.1	1971	3352	-	OpmB	54-1432/1497	========/======	38/81	89.51	66.15	card	AE004091.2:2847779-2846282	OpmB is an outer membrane efflux protein in Pseudomonas aeruginosa that shows functional cooperation with MuxABC to form the efflux pump system MuxABC-OpmB.	aminocoumarin;macrolide;monobactam;tetracycline
ENA|CAHW01000011|CAHW01000011.1	3500	6507	-	MuxC	1-3052/3111	========/======	43/118	95.5	71.97	card	AE004091.2:2850886-2847775	MuxC is one of the two necessary RND components of the MuxABC-OpmB efflux pumps system in Pseudomonas aeruginosa.	aminocoumarin;macrolide;monobactam;tetracycline
ENA|CAHW01000036|CAHW01000036.1	670518	673504	+	mexK	89-3057/3078	========/======	59/164	94.09	67.16	card	AE004091.2:4119265-4116187	mexK is the inner membrane resistance-nodulation-cell division (RND) transporter in the MexJK multidrug efflux protein.	macrolide;tetracycline;triclosan
ENA|CAHW01000037|CAHW01000037.1	424259	425545	-	OprM	143-1414/1458	.=======/======	25/43	86.28	69.95	card	AE004091.2:476332-477790	OprM is an outer membrane factor protein found in Pseudomonas aeruginosa and Burkholderia vietnamiensis. It is part of the MexAB-OprM MexVW-OprM MexXY-OprM and the AmrAB-OprM complex.	acridine_dye;aminocoumarin;aminoglycoside;carbapenem;cephalosporin;cephamycin;diaminopyrimidine;fluoroquinolone;macrolide;monobactam;penam;penem;peptide;phenicol;sulfonamide;tetracycline
ENA|CAHW01000037|CAHW01000037.1	851022	851663	-	smeR	30-674/690	========/======	45647	91.74	70.8	card	AF173226.1:1041-351	smeR is the responder component of a two component signal transduction system that includes smeS	aminoglycoside;cephalosporin;cephamycin;penam
ENA|CAHW02000089|CAHW02000089.1	117658	118449	+	OXA-443	1-801/828	========/======	45647	94.93	76.46	card	CM009147.1:669855-670683	Assigned by Lahey's list of beta-lactamases no accessions or other information available	cephalosporin;penam
ENA|CAHW02000093|CAHW02000093.1	5809	6432	-	kdpE	9-629/678	========/=====.	45554	90.41	68.2	card	U00096.3:721733-721055	kdpE is a transcriptional activator that is part of the two-component system KdpD/KdpE that is studied for its regulatory role in potassium transport and has been identified as an adaptive regulator involved in the virulence and intracellular survival of pathogenic bacteria. kdpE regulates a range of virulence loci through direct promoter binding.	aminoglycoside
ENA|CAHW02000105|CAHW02000105.1	1971	3352	-	OpmB	54-1432/1497	========/======	38/81	89.51	66.15	card	AE004091.2:2847779-2846282	OpmB is an outer membrane efflux protein in Pseudomonas aeruginosa that shows functional cooperation with MuxABC to form the efflux pump system MuxABC-OpmB.	aminocoumarin;macrolide;monobactam;tetracycline
ENA|CAHW02000105|CAHW02000105.1	3500	6507	-	MuxC	1-3052/3111	========/======	43/118	95.5	71.97	card	AE004091.2:2850886-2847775	MuxC is one of the two necessary RND components of the MuxABC-OpmB efflux pumps system in Pseudomonas aeruginosa.	aminocoumarin;macrolide;monobactam;tetracycline
ENA|CAHW02000208|CAHW02000208.1	36971	39957	+	mexK	89-3057/3078	========/======	59/164	94.09	67.16	card	AE004091.2:4119265-4116187	mexK is the inner membrane resistance-nodulation-cell division (RND) transporter in the MexJK multidrug efflux protein.	macrolide;tetracycline;triclosan
ENA|CAHW02000239|CAHW02000239.1	11899	13185	-	OprM	143-1414/1458	.=======/======	25/43	86.28	69.95	card	AE004091.2:476332-477790	OprM is an outer membrane factor protein found in Pseudomonas aeruginosa and Burkholderia vietnamiensis. It is part of the MexAB-OprM MexVW-OprM MexXY-OprM and the AmrAB-OprM complex.	acridine_dye;aminocoumarin;aminoglycoside;carbapenem;cephalosporin;cephamycin;diaminopyrimidine;fluoroquinolone;macrolide;monobactam;penam;penem;peptide;phenicol;sulfonamide;tetracycline
ENA|CAHW02000262|CAHW02000262.1	443	1084	-	smeR	30-674/690	========/======	45647	91.74	70.8	card	AF173226.1:1041-351	smeR is the responder component of a two component signal transduction system that includes smeS	aminoglycoside;cephalosporin;cephamycin;penam
ENA|CAHW02000312|CAHW02000312.1	1257	2273	-	MexA	109-1083/1152	.=======/======	18/66	83.59	65.4	card	AE004091.2:472023-473175	MexA is the membrane fusion protein of the MexAB-OprM multidrug efflux complex.	aminocoumarin;carbapenem;cephalosporin;cephamycin;diaminopyrimidine;fluoroquinolone;macrolide;monobactam;penam;penem;peptide;phenicol;sulfonamide;tetracycline
ENA|CAMLKM010000006|CAMLKM010000006.1	64739	67725	+	mexK	89-3057/3078	========/======	57/154	94.25	66.91	card	AE004091.2:4119265-4116187	mexK is the inner membrane resistance-nodulation-cell division (RND) transporter in the MexJK multidrug efflux protein.	macrolide;tetracycline;triclosan
ENA|CAMLKM010000008|CAMLKM010000008.1	45390	46047	-	smeR	30-690/690	========/======	13/31	93.33	70.81	card	AF173226.1:1041-351	smeR is the responder component of a two component signal transduction system that includes smeS	aminoglycoside;cephalosporin;cephamycin;penam
ENA|CAMLKM010000008|CAMLKM010000008.1	103028	106109	+	MuxB	1-3082/3132	========/======	18/30	97.92	78.72	card	AE004091.2:2854014-2850882	MuxB is one of the two necessary RND components in the Pseudomonas aeruginosa efflux pump system MuxABC-OpmB.	aminocoumarin;macrolide;monobactam;tetracycline
ENA|CAMLKM010000008|CAMLKM010000008.1	106150	109189	+	MuxC	1-3052/3111	========/======	41/82	96.59	74.18	card	AE004091.2:2850886-2847775	MuxC is one of the two necessary RND components of the MuxABC-OpmB efflux pumps system in Pseudomonas aeruginosa.	aminocoumarin;macrolide;monobactam;tetracycline
ENA|CAMLKM010000008|CAMLKM010000008.1	109337	110711	+	OpmB	54-1425/1497	========/======	41/89	88.78	65.66	card	AE004091.2:2847779-2846282	OpmB is an outer membrane efflux protein in Pseudomonas aeruginosa that shows functional cooperation with MuxABC to form the efflux pump system MuxABC-OpmB.	aminocoumarin;macrolide;monobactam;tetracycline
ENA|CAMLKM010000009|CAMLKM010000009.1	88265	91357	+	smeE	1-3102/3123	========/======	41/93	97.69	73.44	card	AJ252200:1278-4401	smeE is the RND protein of the efflux complex smeDEF in Stenotrophomonas maltophilia	fluoroquinolone;macrolide;phenicol;tetracycline
ENA|CAMLKM010000009|CAMLKM010000009.1	91478	92853	+	OprM	47-1401/1458	========/======	29/55	91.77	70.21	card	AE004091.2:476332-477790	OprM is an outer membrane factor protein found in Pseudomonas aeruginosa and Burkholderia vietnamiensis. It is part of the MexAB-OprM MexVW-OprM MexXY-OprM and the AmrAB-OprM complex.	acridine_dye;aminocoumarin;aminoglycoside;carbapenem;cephalosporin;cephamycin;diaminopyrimidine;fluoroquinolone;macrolide;monobactam;penam;penem;peptide;phenicol;sulfonamide;tetracycline
ENA|CAMLKM010000010|CAMLKM010000010.1	57246	58019	+	OXA-22	25-807/825	========/======	13/25	92.85	74.59	card	AF064820:951-1776	OXA-22 is a beta-lactamase found in Ralstonia pickettii	cephalosporin;penam
ENA|CAMLKM010000013|CAMLKM010000013.1	36944	37567	-	kdpE	9-629/678	========/=====.	45554	90.41	67.25	card	U00096.3:721733-721055	kdpE is a transcriptional activator that is part of the two-component system KdpD/KdpE that is studied for its regulatory role in potassium transport and has been identified as an adaptive regulator involved in the virulence and intracellular survival of pathogenic bacteria. kdpE regulates a range of virulence loci through direct promoter binding.	aminoglycoside
ENA|CAMLKM010000035|CAMLKM010000035.1	47680	50760	+	ceoB	1-3081/3084	========/======	45654	99.45	80.68	card	U97042:1263-4347	ceoB is a cytoplasmic membrane component of the CeoAB-OpcM efflux pump	aminoglycoside;fluoroquinolone
ENA|CAMLKM010000043|CAMLKM010000043.1	18884	21957	+	AxyY	10-3074/3138	========/======	56/103	96.18	70.2	card	AFRQ01000061.1:27124-23986	AxyY is the periplasmic adaptor protein of the AxyXY-OprZ efflux pump system in Achromobacter spp.	aminoglycoside;cephalosporin;fluoroquinolone;macrolide
ENA|CAMLKM010000043|CAMLKM010000043.1	22081	23505	+	OprM	31-1431/1458	========/======	37/82	94.1	66.09	card	AE004091.2:476332-477790	OprM is an outer membrane factor protein found in Pseudomonas aeruginosa and Burkholderia vietnamiensis. It is part of the MexAB-OprM MexVW-OprM MexXY-OprM and the AmrAB-OprM complex.	acridine_dye;aminocoumarin;aminoglycoside;carbapenem;cephalosporin;cephamycin;diaminopyrimidine;fluoroquinolone;macrolide;monobactam;penam;penem;peptide;phenicol;sulfonamide;tetracycline
ENA|CAMLQR010000001|CAMLQR010000001.1	56036	56827	-	OXA-443	1-801/828	========/======	45647	94.93	76.95	card	CM009147.1:669855-670683	Assigned by Lahey's list of beta-lactamases no accessions or other information available	cephalosporin;penam
ENA|CAMLQR010000003|CAMLQR010000003.1	52157	55143	-	mexK	89-3057/3078	========/======	75/180	93.83	67.31	card	AE004091.2:4119265-4116187	mexK is the inner membrane resistance-nodulation-cell division (RND) transporter in the MexJK multidrug efflux protein.	macrolide;tetracycline;triclosan
ENA|CAMLQR010000013|CAMLQR010000013.1	39380	40653	-	OprM	143-1401/1458	.=======/======	25/43	85.39	70.19	card	AE004091.2:476332-477790	OprM is an outer membrane factor protein found in Pseudomonas aeruginosa and Burkholderia vietnamiensis. It is part of the MexAB-OprM MexVW-OprM MexXY-OprM and the AmrAB-OprM complex.	acridine_dye;aminocoumarin;aminoglycoside;carbapenem;cephalosporin;cephamycin;diaminopyrimidine;fluoroquinolone;macrolide;monobactam;penam;penem;peptide;phenicol;sulfonamide;tetracycline
ENA|CAMLQR010000013|CAMLQR010000013.1	40899	43998	-	smeE	1-3109/3123	========/======	49/107	97.69	72.67	card	AJ252200:1278-4401	smeE is the RND protein of the efflux complex smeDEF in Stenotrophomonas maltophilia	fluoroquinolone;macrolide;phenicol;tetracycline
ENA|CAMLQR010000028|CAMLQR010000028.1	36245	39300	+	AxyY	10-3056/3138	========/======	53/89	95.83	70.12	card	AFRQ01000061.1:27124-23986	AxyY is the periplasmic adaptor protein of the AxyXY-OprZ efflux pump system in Achromobacter spp.	aminoglycoside;cephalosporin;fluoroquinolone;macrolide
ENA|CAMLQR010000031|CAMLQR010000031.1	756	1397	-	smeR	30-674/690	========/======	45647	91.74	70.8	card	AF173226.1:1041-351	smeR is the responder component of a two component signal transduction system that includes smeS	aminoglycoside;cephalosporin;cephamycin;penam
ENA|CAMLQR010000031|CAMLQR010000031.1	45227	48298	+	MuxB	1-3072/3132	========/======	20/28	97.64	78.64	card	AE004091.2:2854014-2850882	MuxB is one of the two necessary RND components in the Pseudomonas aeruginosa efflux pump system MuxABC-OpmB.	aminocoumarin;macrolide;monobactam;tetracycline
ENA|CAMLQR010000031|CAMLQR010000031.1	48370	51152	+	MuxC	1-2795/3111	========/=====.	33/70	88.52	72.77	card	AE004091.2:2850886-2847775	MuxC is one of the two necessary RND components of the MuxABC-OpmB efflux pumps system in Pseudomonas aeruginosa.	aminocoumarin;macrolide;monobactam;tetracycline
ENA|CAMLQR010000041|CAMLQR010000041.1	17394	18716	-	opcM	178-1497/1536	.=======/======	26/33	84.96	67.64	card	U38944.1:0-1536	OpcM is an outer membrane factor protein found in Burkholderia cepacia. It is part of the CeoAB-OpcM complex.	aminoglycoside;fluoroquinolone
ENA|CAMLQR010000041|CAMLQR010000041.1	19066	22146	-	ceoB	1-3081/3084	========/======	20/38	99.29	80.36	card	U97042:1263-4347	ceoB is a cytoplasmic membrane component of the CeoAB-OpcM efflux pump	aminoglycoside;fluoroquinolone
ENA|CAMLQR010000075|CAMLQR010000075.1	426	1841	+	OpmB	20-1432/1497	========/======	39/85	91.65	65.96	card	AE004091.2:2847779-2846282	OpmB is an outer membrane efflux protein in Pseudomonas aeruginosa that shows functional cooperation with MuxABC to form the efflux pump system MuxABC-OpmB.	aminocoumarin;macrolide;monobactam;tetracycline
ENA|CAMLQR010000113|CAMLQR010000113.1	4702	5325	-	kdpE	9-629/678	========/=====.	45554	90.41	68.35	card	U00096.3:721733-721055	kdpE is a transcriptional activator that is part of the two-component system KdpD/KdpE that is studied for its regulatory role in potassium transport and has been identified as an adaptive regulator involved in the virulence and intracellular survival of pathogenic bacteria. kdpE regulates a range of virulence loci through direct promoter binding.	aminoglycoside
ENA|CDGL010000041|CDGL010000041.1	1500	4573	+	MuxB	1-3072/3132	========/======	22/30	97.64	78.47	card	AE004091.2:2854014-2850882	MuxB is one of the two necessary RND components in the Pseudomonas aeruginosa efflux pump system MuxABC-OpmB.	aminocoumarin;macrolide;monobactam;tetracycline
ENA|CDGL010000041|CDGL010000041.1	4645	7684	+	MuxC	1-3052/3111	========/======	33/70	96.79	73.42	card	AE004091.2:2850886-2847775	MuxC is one of the two necessary RND components of the MuxABC-OpmB efflux pumps system in Pseudomonas aeruginosa.	aminocoumarin;macrolide;monobactam;tetracycline
ENA|CDGL010000041|CDGL010000041.1	7798	9213	+	OpmB	20-1432/1497	========/======	39/85	91.65	65.96	card	AE004091.2:2847779-2846282	OpmB is an outer membrane efflux protein in Pseudomonas aeruginosa that shows functional cooperation with MuxABC to form the efflux pump system MuxABC-OpmB.	aminocoumarin;macrolide;monobactam;tetracycline
ENA|CDGL010000043|CDGL010000043.1	903	1544	-	smeR	30-674/690	========/======	45647	91.74	70.8	card	AF173226.1:1041-351	smeR is the responder component of a two component signal transduction system that includes smeS	aminoglycoside;cephalosporin;cephamycin;penam
ENA|CDGL010000062|CDGL010000062.1	1705	2978	-	OprM	143-1401/1458	.=======/======	25/43	85.39	70.19	card	AE004091.2:476332-477790	OprM is an outer membrane factor protein found in Pseudomonas aeruginosa and Burkholderia vietnamiensis. It is part of the MexAB-OprM MexVW-OprM MexXY-OprM and the AmrAB-OprM complex.	acridine_dye;aminocoumarin;aminoglycoside;carbapenem;cephalosporin;cephamycin;diaminopyrimidine;fluoroquinolone;macrolide;monobactam;penam;penem;peptide;phenicol;sulfonamide;tetracycline
ENA|CDGL010000110|CDGL010000110.1	3913	4704	-	OXA-443	1-801/828	========/======	45647	94.93	76.95	card	CM009147.1:669855-670683	Assigned by Lahey's list of beta-lactamases no accessions or other information available	cephalosporin;penam
ENA|CDGL010000244|CDGL010000244.1	18000	20986	+	mexK	89-3057/3078	========/======	59/164	94.09	67.19	card	AE004091.2:4119265-4116187	mexK is the inner membrane resistance-nodulation-cell division (RND) transporter in the MexJK multidrug efflux protein.	macrolide;tetracycline;triclosan
ENA|CDGL010000308|CDGL010000308.1	4967	5590	-	kdpE	9-629/678	========/=====.	45554	90.41	68.35	card	U00096.3:721733-721055	kdpE is a transcriptional activator that is part of the two-component system KdpD/KdpE that is studied for its regulatory role in potassium transport and has been identified as an adaptive regulator involved in the virulence and intracellular survival of pathogenic bacteria. kdpE regulates a range of virulence loci through direct promoter binding.	aminoglycoside
ENA|CDLS01000001|CDLS01000001.1	203897	204688	+	OXA-443	1-801/828	========/======	45647	94.93	76.83	card	CM009147.1:669855-670683	Assigned by Lahey's list of beta-lactamases no accessions or other information available	cephalosporin;penam
ENA|CDLS01000001|CDLS01000001.1	1042783	1043445	-	kdpE	9-668/678	========/======	45554	96.17	67.81	card	U00096.3:721733-721055	kdpE is a transcriptional activator that is part of the two-component system KdpD/KdpE that is studied for its regulatory role in potassium transport and has been identified as an adaptive regulator involved in the virulence and intracellular survival of pathogenic bacteria. kdpE regulates a range of virulence loci through direct promoter binding.	aminoglycoside
ENA|CDLS01000001|CDLS01000001.1	1643449	1646529	+	ceoB	1-3081/3084	========/======	21/48	99.12	80.13	card	U97042:1263-4347	ceoB is a cytoplasmic membrane component of the CeoAB-OpcM efflux pump	aminoglycoside;fluoroquinolone
ENA|CDLS01000001|CDLS01000001.1	2012707	2015762	+	AxyY	10-3056/3138	========/======	55/91	95.79	70.04	card	AFRQ01000061.1:27124-23986	AxyY is the periplasmic adaptor protein of the AxyXY-OprZ efflux pump system in Achromobacter spp.	aminoglycoside;cephalosporin;fluoroquinolone;macrolide
ENA|CDLS01000001|CDLS01000001.1	2015904	2017289	+	OprM	31-1398/1458	========/======	39/92	91.29	66.55	card	AE004091.2:476332-477790	OprM is an outer membrane factor protein found in Pseudomonas aeruginosa and Burkholderia vietnamiensis. It is part of the MexAB-OprM MexVW-OprM MexXY-OprM and the AmrAB-OprM complex.	acridine_dye;aminocoumarin;aminoglycoside;carbapenem;cephalosporin;cephamycin;diaminopyrimidine;fluoroquinolone;macrolide;monobactam;penam;penem;peptide;phenicol;sulfonamide;tetracycline
ENA|CDLS01000001|CDLS01000001.1	2890657	2893738	+	MexB	12-3093/3141	========/======	44/90	96.69	72.63	card	L11616:1569-4710	MexB is the inner membrane multidrug exporter of the efflux complex MexAB-OprM.	aminocoumarin;carbapenem;cephalosporin;cephamycin;diaminopyrimidine;fluoroquinolone;macrolide;monobactam;penam;penem;peptide;phenicol;sulfonamide;tetracycline
ENA|CDLS01000001|CDLS01000001.1	2893859	2895268	+	OprM	47-1414/1458	========/======	30/70	92.87	69.45	card	AE004091.2:476332-477790	OprM is an outer membrane factor protein found in Pseudomonas aeruginosa and Burkholderia vietnamiensis. It is part of the MexAB-OprM MexVW-OprM MexXY-OprM and the AmrAB-OprM complex.	acridine_dye;aminocoumarin;aminoglycoside;carbapenem;cephalosporin;cephamycin;diaminopyrimidine;fluoroquinolone;macrolide;monobactam;penam;penem;peptide;phenicol;sulfonamide;tetracycline
ENA|CDLS01000001|CDLS01000001.1	3987031	3990010	+	mexK	96-3057/3078	========/======	66/164	93.86	67.02	card	AE004091.2:4119265-4116187	mexK is the inner membrane resistance-nodulation-cell division (RND) transporter in the MexJK multidrug efflux protein.	macrolide;tetracycline;triclosan
ENA|CDLS01000001|CDLS01000001.1	4596988	4597577	-	smeR	30-622/690	========/=====.	45552	84.49	71.33	card	AF173226.1:1041-351	smeR is the responder component of a two component signal transduction system that includes smeS	aminoglycoside;cephalosporin;cephamycin;penam
ENA|CDLS01000001|CDLS01000001.1	5006867	5009632	+	MuxB	1-2766/3132	========/=====.	20/28	87.87	78.34	card	AE004091.2:2854014-2850882	MuxB is one of the two necessary RND components in the Pseudomonas aeruginosa efflux pump system MuxABC-OpmB.	aminocoumarin;macrolide;monobactam;tetracycline
ENA|CDLS01000001|CDLS01000001.1	5308996	5312035	+	MuxC	1-3052/3111	========/======	35/72	96.75	73.62	card	AE004091.2:2850886-2847775	MuxC is one of the two necessary RND components of the MuxABC-OpmB efflux pumps system in Pseudomonas aeruginosa.	aminocoumarin;macrolide;monobactam;tetracycline
ENA|CDLW01000001|CDLW01000001.1	1090268	1091059	+	OXA-443	1-801/828	========/======	45645	95.05	76.06	card	CM009147.1:669855-670683	Assigned by Lahey's list of beta-lactamases no accessions or other information available	cephalosporin;penam
ENA|CDLW01000001|CDLW01000001.1	1515215	1516214	+	MexA	107-1064/1152	.=======/=====.	19/68	82.03	65.84	card	AE004091.2:472023-473175	MexA is the membrane fusion protein of the MexAB-OprM multidrug efflux complex.	aminocoumarin;carbapenem;cephalosporin;cephamycin;diaminopyrimidine;fluoroquinolone;macrolide;monobactam;penam;penem;peptide;phenicol;sulfonamide;tetracycline
ENA|CDLW01000001|CDLW01000001.1	1516324	1519379	+	AxyY	10-3056/3138	========/======	52/95	95.73	70.15	card	AFRQ01000061.1:27124-23986	AxyY is the periplasmic adaptor protein of the AxyXY-OprZ efflux pump system in Achromobacter spp.	aminoglycoside;cephalosporin;fluoroquinolone;macrolide
ENA|CDLW01000001|CDLW01000001.1	1519521	1520906	+	OprM	31-1398/1458	========/======	35/78	91.77	66.31	card	AE004091.2:476332-477790	OprM is an outer membrane factor protein found in Pseudomonas aeruginosa and Burkholderia vietnamiensis. It is part of the MexAB-OprM MexVW-OprM MexXY-OprM and the AmrAB-OprM complex.	acridine_dye;aminocoumarin;aminoglycoside;carbapenem;cephalosporin;cephamycin;diaminopyrimidine;fluoroquinolone;macrolide;monobactam;penam;penem;peptide;phenicol;sulfonamide;tetracycline
ENA|CDLW01000001|CDLW01000001.1	2657823	2658480	+	smeR	30-690/690	========/======	16/25	93.77	70.98	card	AF173226.1:1041-351	smeR is the responder component of a two component signal transduction system that includes smeS	aminoglycoside;cephalosporin;cephamycin;penam
ENA|CDLW01000001|CDLW01000001.1	3118368	3118991	-	kdpE	9-629/678	========/=====.	45554	90.41	67.41	card	U00096.3:721733-721055	kdpE is a transcriptional activator that is part of the two-component system KdpD/KdpE that is studied for its regulatory role in potassium transport and has been identified as an adaptive regulator involved in the virulence and intracellular survival of pathogenic bacteria. kdpE regulates a range of virulence loci through direct promoter binding.	aminoglycoside
ENA|CDLW01000001|CDLW01000001.1	3643766	3644809	+	MexA	88-1086/1152	.=======/======	18/69	85.68	66.48	card	AE004091.2:472023-473175	MexA is the membrane fusion protein of the MexAB-OprM multidrug efflux complex.	aminocoumarin;carbapenem;cephalosporin;cephamycin;diaminopyrimidine;fluoroquinolone;macrolide;monobactam;penam;penem;peptide;phenicol;sulfonamide;tetracycline
ENA|CDLW01000001|CDLW01000001.1	3644932	3648013	+	MexB	12-3093/3141	========/======	42/84	96.78	72.57	card	L11616:1569-4710	MexB is the inner membrane multidrug exporter of the efflux complex MexAB-OprM.	aminocoumarin;carbapenem;cephalosporin;cephamycin;diaminopyrimidine;fluoroquinolone;macrolide;monobactam;penam;penem;peptide;phenicol;sulfonamide;tetracycline
ENA|CDLW01000001|CDLW01000001.1	3648274	3649539	+	OprM	151-1401/1458	.=======/======	24/41	84.91	70.76	card	AE004091.2:476332-477790	OprM is an outer membrane factor protein found in Pseudomonas aeruginosa and Burkholderia vietnamiensis. It is part of the MexAB-OprM MexVW-OprM MexXY-OprM and the AmrAB-OprM complex.	acridine_dye;aminocoumarin;aminoglycoside;carbapenem;cephalosporin;cephamycin;diaminopyrimidine;fluoroquinolone;macrolide;monobactam;penam;penem;peptide;phenicol;sulfonamide;tetracycline
ENA|CDLW01000001|CDLW01000001.1	3690262	3693248	+	mexK	89-3057/3078	========/======	65/178	93.86	67.04	card	AE004091.2:4119265-4116187	mexK is the inner membrane resistance-nodulation-cell division (RND) transporter in the MexJK multidrug efflux protein.	macrolide;tetracycline;triclosan
ENA|CDLW01000001|CDLW01000001.1	3700659	3703739	+	ceoB	1-3081/3084	========/======	20/38	99.29	80.45	card	U97042:1263-4347	ceoB is a cytoplasmic membrane component of the CeoAB-OpcM efflux pump	aminoglycoside;fluoroquinolone
ENA|CDLW01000001|CDLW01000001.1	4387798	4390869	+	MuxB	1-3072/3132	========/======	16/20	97.77	78.91	card	AE004091.2:2854014-2850882	MuxB is one of the two necessary RND components in the Pseudomonas aeruginosa efflux pump system MuxABC-OpmB.	aminocoumarin;macrolide;monobactam;tetracycline
ENA|CDLW01000001|CDLW01000001.1	4390941	4393980	+	MuxC	1-3052/3111	========/======	36/72	96.75	73.62	card	AE004091.2:2850886-2847775	MuxC is one of the two necessary RND components of the MuxABC-OpmB efflux pumps system in Pseudomonas aeruginosa.	aminocoumarin;macrolide;monobactam;tetracycline
ENA|CDLX01000001|CDLX01000001.1	562651	563442	-	OXA-443	1-801/828	========/======	45647	94.93	76.46	card	CM009147.1:669855-670683	Assigned by Lahey's list of beta-lactamases no accessions or other information available	cephalosporin;penam
ENA|CDLX01000001|CDLX01000001.1	856552	859538	+	mexK	89-3057/3078	========/======	59/164	94.09	67.16	card	AE004091.2:4119265-4116187	mexK is the inner membrane resistance-nodulation-cell division (RND) transporter in the MexJK multidrug efflux protein.	macrolide;tetracycline;triclosan
ENA|CDLX01000001|CDLX01000001.1	927069	927692	-	kdpE	9-629/678	========/=====.	45554	90.41	68.2	card	U00096.3:721733-721055	kdpE is a transcriptional activator that is part of the two-component system KdpD/KdpE that is studied for its regulatory role in potassium transport and has been identified as an adaptive regulator involved in the virulence and intracellular survival of pathogenic bacteria. kdpE regulates a range of virulence loci through direct promoter binding.	aminoglycoside
ENA|CDLX01000001|CDLX01000001.1	1683801	1684442	+	smeR	30-674/690	========/======	45647	91.74	70.8	card	AF173226.1:1041-351	smeR is the responder component of a two component signal transduction system that includes smeS	aminoglycoside;cephalosporin;cephamycin;penam
ENA|CDLX01000001|CDLX01000001.1	1704140	1707220	-	ceoB	1-3081/3084	========/======	23/50	99.09	80.46	card	U97042:1263-4347	ceoB is a cytoplasmic membrane component of the CeoAB-OpcM efflux pump	aminoglycoside;fluoroquinolone
ENA|CDLX01000001|CDLX01000001.1	2519865	2522920	-	AxyY	10-3056/3138	========/======	56/95	95.73	70.09	card	AFRQ01000061.1:27124-23986	AxyY is the periplasmic adaptor protein of the AxyXY-OprZ efflux pump system in Achromobacter spp.	aminoglycoside;cephalosporin;fluoroquinolone;macrolide
ENA|CDLX01000001|CDLX01000001.1	2710602	2713673	+	MuxB	1-3072/3132	========/======	18/22	97.73	78.79	card	AE004091.2:2854014-2850882	MuxB is one of the two necessary RND components in the Pseudomonas aeruginosa efflux pump system MuxABC-OpmB.	aminocoumarin;macrolide;monobactam;tetracycline
ENA|CDLX01000001|CDLX01000001.1	2713745	2716790	+	MuxC	1-3052/3111	========/======	37/78	96.75	73.48	card	AE004091.2:2850886-2847775	MuxC is one of the two necessary RND components of the MuxABC-OpmB efflux pumps system in Pseudomonas aeruginosa.	aminocoumarin;macrolide;monobactam;tetracycline
ENA|CDLX01000001|CDLX01000001.1	2819420	2822501	+	MexB	12-3093/3141	========/======	46/96	96.59	72.81	card	L11616:1569-4710	MexB is the inner membrane multidrug exporter of the efflux complex MexAB-OprM.	aminocoumarin;carbapenem;cephalosporin;cephamycin;diaminopyrimidine;fluoroquinolone;macrolide;monobactam;penam;penem;peptide;phenicol;sulfonamide;tetracycline
ENA|CDLX01000001|CDLX01000001.1	2822754	2824040	+	OprM	143-1414/1458	.=======/======	25/43	86.28	69.95	card	AE004091.2:476332-477790	OprM is an outer membrane factor protein found in Pseudomonas aeruginosa and Burkholderia vietnamiensis. It is part of the MexAB-OprM MexVW-OprM MexXY-OprM and the AmrAB-OprM complex.	acridine_dye;aminocoumarin;aminoglycoside;carbapenem;cephalosporin;cephamycin;diaminopyrimidine;fluoroquinolone;macrolide;monobactam;penam;penem;peptide;phenicol;sulfonamide;tetracycline
ENA|CDLY01000001|CDLY01000001.1	2011635	2014614	-	mexK	96-3057/3078	========/======	66/164	93.86	67.02	card	AE004091.2:4119265-4116187	mexK is the inner membrane resistance-nodulation-cell division (RND) transporter in the MexJK multidrug efflux protein.	macrolide;tetracycline;triclosan
ENA|CDLY01000001|CDLY01000001.1	2540394	2541185	+	OXA-443	1-801/828	========/======	45647	94.93	76.83	card	CM009147.1:669855-670683	Assigned by Lahey's list of beta-lactamases no accessions or other information available	cephalosporin;penam
ENA|CDLY01000001|CDLY01000001.1	3015379	3016041	+	kdpE	9-668/678	========/======	45554	96.17	67.81	card	U00096.3:721733-721055	kdpE is a transcriptional activator that is part of the two-component system KdpD/KdpE that is studied for its regulatory role in potassium transport and has been identified as an adaptive regulator involved in the virulence and intracellular survival of pathogenic bacteria. kdpE regulates a range of virulence loci through direct promoter binding.	aminoglycoside
ENA|CDLY01000001|CDLY01000001.1	3079090	3082170	-	ceoB	1-3081/3084	========/======	21/48	99.12	80.13	card	U97042:1263-4347	ceoB is a cytoplasmic membrane component of the CeoAB-OpcM efflux pump	aminoglycoside;fluoroquinolone
ENA|CDLY01000001|CDLY01000001.1	3572699	3574108	-	OprM	47-1414/1458	========/======	30/70	92.87	69.45	card	AE004091.2:476332-477790	OprM is an outer membrane factor protein found in Pseudomonas aeruginosa and Burkholderia vietnamiensis. It is part of the MexAB-OprM MexVW-OprM MexXY-OprM and the AmrAB-OprM complex.	acridine_dye;aminocoumarin;aminoglycoside;carbapenem;cephalosporin;cephamycin;diaminopyrimidine;fluoroquinolone;macrolide;monobactam;penam;penem;peptide;phenicol;sulfonamide;tetracycline
ENA|CDLY01000001|CDLY01000001.1	3574229	3577310	-	MexB	12-3093/3141	========/======	44/90	96.69	72.63	card	L11616:1569-4710	MexB is the inner membrane multidrug exporter of the efflux complex MexAB-OprM.	aminocoumarin;carbapenem;cephalosporin;cephamycin;diaminopyrimidine;fluoroquinolone;macrolide;monobactam;penam;penem;peptide;phenicol;sulfonamide;tetracycline
ENA|CDLY01000001|CDLY01000001.1	3743688	3744277	-	smeR	30-622/690	========/=====.	45552	84.49	71.33	card	AF173226.1:1041-351	smeR is the responder component of a two component signal transduction system that includes smeS	aminoglycoside;cephalosporin;cephamycin;penam
ENA|CDLY01000001|CDLY01000001.1	4381278	4382663	-	OprM	31-1398/1458	========/======	39/92	91.29	66.55	card	AE004091.2:476332-477790	OprM is an outer membrane factor protein found in Pseudomonas aeruginosa and Burkholderia vietnamiensis. It is part of the MexAB-OprM MexVW-OprM MexXY-OprM and the AmrAB-OprM complex.	acridine_dye;aminocoumarin;aminoglycoside;carbapenem;cephalosporin;cephamycin;diaminopyrimidine;fluoroquinolone;macrolide;monobactam;penam;penem;peptide;phenicol;sulfonamide;tetracycline
ENA|CDLY01000001|CDLY01000001.1	4382805	4385860	-	AxyY	10-3056/3138	========/======	55/91	95.79	70.04	card	AFRQ01000061.1:27124-23986	AxyY is the periplasmic adaptor protein of the AxyXY-OprZ efflux pump system in Achromobacter spp.	aminoglycoside;cephalosporin;fluoroquinolone;macrolide
ENA|CDLY01000001|CDLY01000001.1	5062738	5065777	-	MuxC	1-3052/3111	========/======	35/72	96.75	73.62	card	AE004091.2:2850886-2847775	MuxC is one of the two necessary RND components of the MuxABC-OpmB efflux pumps system in Pseudomonas aeruginosa.	aminocoumarin;macrolide;monobactam;tetracycline
ENA|CDLY01000001|CDLY01000001.1	5065849	5068920	-	MuxB	1-3072/3132	========/======	22/30	97.61	78.88	card	AE004091.2:2854014-2850882	MuxB is one of the two necessary RND components in the Pseudomonas aeruginosa efflux pump system MuxABC-OpmB.	aminocoumarin;macrolide;monobactam;tetracycline
ENA|CDLZ01000001|CDLZ01000001.1	102816	104201	-	OprM	31-1398/1458	========/======	39/92	91.29	66.55	card	AE004091.2:476332-477790	OprM is an outer membrane factor protein found in Pseudomonas aeruginosa and Burkholderia vietnamiensis. It is part of the MexAB-OprM MexVW-OprM MexXY-OprM and the AmrAB-OprM complex.	acridine_dye;aminocoumarin;aminoglycoside;carbapenem;cephalosporin;cephamycin;diaminopyrimidine;fluoroquinolone;macrolide;monobactam;penam;penem;peptide;phenicol;sulfonamide;tetracycline
ENA|CDLZ01000001|CDLZ01000001.1	104343	107397	-	AxyY	10-3056/3138	========/======	56/92	95.76	70.04	card	AFRQ01000061.1:27124-23986	AxyY is the periplasmic adaptor protein of the AxyXY-OprZ efflux pump system in Achromobacter spp.	aminoglycoside;cephalosporin;fluoroquinolone;macrolide
ENA|CDLZ01000001|CDLZ01000001.1	228234	228896	-	kdpE	9-668/678	========/======	45554	96.17	67.81	card	U00096.3:721733-721055	kdpE is a transcriptional activator that is part of the two-component system KdpD/KdpE that is studied for its regulatory role in potassium transport and has been identified as an adaptive regulator involved in the virulence and intracellular survival of pathogenic bacteria. kdpE regulates a range of virulence loci through direct promoter binding.	aminoglycoside
ENA|CDLZ01000001|CDLZ01000001.1	2190520	2191311	+	OXA-443	1-801/828	========/======	45647	94.93	76.83	card	CM009147.1:669855-670683	Assigned by Lahey's list of beta-lactamases no accessions or other information available	cephalosporin;penam
ENA|CDLZ01000001|CDLZ01000001.1	2296364	2297745	-	OpmB	54-1432/1497	========/======	36/77	89.65	66.45	card	AE004091.2:2847779-2846282	OpmB is an outer membrane efflux protein in Pseudomonas aeruginosa that shows functional cooperation with MuxABC to form the efflux pump system MuxABC-OpmB.	aminocoumarin;macrolide;monobactam;tetracycline
ENA|CDLZ01000001|CDLZ01000001.1	2297893	2300932	-	MuxC	1-3052/3111	========/======	35/72	96.75	73.62	card	AE004091.2:2850886-2847775	MuxC is one of the two necessary RND components of the MuxABC-OpmB efflux pumps system in Pseudomonas aeruginosa.	aminocoumarin;macrolide;monobactam;tetracycline
ENA|CDLZ01000001|CDLZ01000001.1	2301004	2304075	-	MuxB	1-3072/3132	========/======	22/30	97.61	78.91	card	AE004091.2:2854014-2850882	MuxB is one of the two necessary RND components in the Pseudomonas aeruginosa efflux pump system MuxABC-OpmB.	aminocoumarin;macrolide;monobactam;tetracycline
ENA|CDLZ01000001|CDLZ01000001.1	2409060	2412140	+	ceoB	1-3081/3084	========/======	21/48	99.12	80.16	card	U97042:1263-4347	ceoB is a cytoplasmic membrane component of the CeoAB-OpcM efflux pump	aminoglycoside;fluoroquinolone
ENA|CDLZ01000001|CDLZ01000001.1	2433955	2434544	-	smeR	30-622/690	========/=====.	45552	84.49	71.33	card	AF173226.1:1041-351	smeR is the responder component of a two component signal transduction system that includes smeS	aminoglycoside;cephalosporin;cephamycin;penam
ENA|CDLZ01000001|CDLZ01000001.1	3452759	3455840	+	MexB	12-3093/3141	========/======	44/90	96.69	72.63	card	L11616:1569-4710	MexB is the inner membrane multidrug exporter of the efflux complex MexAB-OprM.	aminocoumarin;carbapenem;cephalosporin;cephamycin;diaminopyrimidine;fluoroquinolone;macrolide;monobactam;penam;penem;peptide;phenicol;sulfonamide;tetracycline
ENA|CDLZ01000001|CDLZ01000001.1	3455961	3457370	+	OprM	47-1414/1458	========/======	30/70	92.87	69.45	card	AE004091.2:476332-477790	OprM is an outer membrane factor protein found in Pseudomonas aeruginosa and Burkholderia vietnamiensis. It is part of the MexAB-OprM MexVW-OprM MexXY-OprM and the AmrAB-OprM complex.	acridine_dye;aminocoumarin;aminoglycoside;carbapenem;cephalosporin;cephamycin;diaminopyrimidine;fluoroquinolone;macrolide;monobactam;penam;penem;peptide;phenicol;sulfonamide;tetracycline
ENA|CDMA01000001|CDMA01000001.1	344270	347350	-	ceoB	1-3081/3084	========/======	20/38	99.29	80.45	card	U97042:1263-4347	ceoB is a cytoplasmic membrane component of the CeoAB-OpcM efflux pump	aminoglycoside;fluoroquinolone
ENA|CDMA01000001|CDMA01000001.1	480909	481700	-	OXA-443	1-801/828	========/======	45645	95.05	76.18	card	CM009147.1:669855-670683	Assigned by Lahey's list of beta-lactamases no accessions or other information available	cephalosporin;penam
ENA|CDMA01000001|CDMA01000001.1	501647	502920	-	OprM	143-1401/1458	.=======/======	22/41	85.46	70.24	card	AE004091.2:476332-477790	OprM is an outer membrane factor protein found in Pseudomonas aeruginosa and Burkholderia vietnamiensis. It is part of the MexAB-OprM MexVW-OprM MexXY-OprM and the AmrAB-OprM complex.	acridine_dye;aminocoumarin;aminoglycoside;carbapenem;cephalosporin;cephamycin;diaminopyrimidine;fluoroquinolone;macrolide;monobactam;penam;penem;peptide;phenicol;sulfonamide;tetracycline
ENA|CDMA01000001|CDMA01000001.1	503173	506254	-	MexB	12-3093/3141	========/======	42/84	96.78	72.47	card	L11616:1569-4710	MexB is the inner membrane multidrug exporter of the efflux complex MexAB-OprM.	aminocoumarin;carbapenem;cephalosporin;cephamycin;diaminopyrimidine;fluoroquinolone;macrolide;monobactam;penam;penem;peptide;phenicol;sulfonamide;tetracycline
ENA|CDMA01000001|CDMA01000001.1	1423241	1424240	+	MexA	107-1064/1152	.=======/=====.	20/68	82.03	65.75	card	AE004091.2:472023-473175	MexA is the membrane fusion protein of the MexAB-OprM multidrug efflux complex.	aminocoumarin;carbapenem;cephalosporin;cephamycin;diaminopyrimidine;fluoroquinolone;macrolide;monobactam;penam;penem;peptide;phenicol;sulfonamide;tetracycline
ENA|CDMA01000001|CDMA01000001.1	1424350	1427405	+	AxyY	10-3056/3138	========/======	55/99	95.67	70.33	card	AFRQ01000061.1:27124-23986	AxyY is the periplasmic adaptor protein of the AxyXY-OprZ efflux pump system in Achromobacter spp.	aminoglycoside;cephalosporin;fluoroquinolone;macrolide
ENA|CDMA01000001|CDMA01000001.1	1427547	1428932	+	OprM	31-1398/1458	========/======	35/78	91.77	66.1	card	AE004091.2:476332-477790	OprM is an outer membrane factor protein found in Pseudomonas aeruginosa and Burkholderia vietnamiensis. It is part of the MexAB-OprM MexVW-OprM MexXY-OprM and the AmrAB-OprM complex.	acridine_dye;aminocoumarin;aminoglycoside;carbapenem;cephalosporin;cephamycin;diaminopyrimidine;fluoroquinolone;macrolide;monobactam;penam;penem;peptide;phenicol;sulfonamide;tetracycline
ENA|CDMA01000001|CDMA01000001.1	1527505	1530491	-	mexK	89-3057/3078	========/======	67/186	93.73	67.14	card	AE004091.2:4119265-4116187	mexK is the inner membrane resistance-nodulation-cell division (RND) transporter in the MexJK multidrug efflux protein.	macrolide;tetracycline;triclosan
ENA|CDMA01000001|CDMA01000001.1	1630513	1633584	+	MuxB	1-3072/3132	========/======	18/24	97.7	78.79	card	AE004091.2:2854014-2850882	MuxB is one of the two necessary RND components in the Pseudomonas aeruginosa efflux pump system MuxABC-OpmB.	aminocoumarin;macrolide;monobactam;tetracycline
ENA|CDMA01000001|CDMA01000001.1	1633656	1636695	+	MuxC	1-3052/3111	========/======	35/72	96.75	73.52	card	AE004091.2:2850886-2847775	MuxC is one of the two necessary RND components of the MuxABC-OpmB efflux pumps system in Pseudomonas aeruginosa.	aminocoumarin;macrolide;monobactam;tetracycline
ENA|CDMA01000001|CDMA01000001.1	4105418	4106075	-	smeR	30-690/690	========/======	16/25	93.77	70.98	card	AF173226.1:1041-351	smeR is the responder component of a two component signal transduction system that includes smeS	aminoglycoside;cephalosporin;cephamycin;penam
ENA|CDMA01000001|CDMA01000001.1	5017796	5018419	+	kdpE	9-629/678	========/=====.	45554	90.41	67.72	card	U00096.3:721733-721055	kdpE is a transcriptional activator that is part of the two-component system KdpD/KdpE that is studied for its regulatory role in potassium transport and has been identified as an adaptive regulator involved in the virulence and intracellular survival of pathogenic bacteria. kdpE regulates a range of virulence loci through direct promoter binding.	aminoglycoside
ENA|CDMB01000001|CDMB01000001.1	152779	155758	-	mexK	96-3057/3078	========/======	66/164	93.86	67.02	card	AE004091.2:4119265-4116187	mexK is the inner membrane resistance-nodulation-cell division (RND) transporter in the MexJK multidrug efflux protein.	macrolide;tetracycline;triclosan
ENA|CDMB01000001|CDMB01000001.1	732662	735743	+	MexB	12-3093/3141	========/======	44/90	96.69	72.63	card	L11616:1569-4710	MexB is the inner membrane multidrug exporter of the efflux complex MexAB-OprM.	aminocoumarin;carbapenem;cephalosporin;cephamycin;diaminopyrimidine;fluoroquinolone;macrolide;monobactam;penam;penem;peptide;phenicol;sulfonamide;tetracycline
ENA|CDMB01000001|CDMB01000001.1	735864	737273	+	OprM	47-1414/1458	========/======	30/70	92.87	69.45	card	AE004091.2:476332-477790	OprM is an outer membrane factor protein found in Pseudomonas aeruginosa and Burkholderia vietnamiensis. It is part of the MexAB-OprM MexVW-OprM MexXY-OprM and the AmrAB-OprM complex.	acridine_dye;aminocoumarin;aminoglycoside;carbapenem;cephalosporin;cephamycin;diaminopyrimidine;fluoroquinolone;macrolide;monobactam;penam;penem;peptide;phenicol;sulfonamide;tetracycline
ENA|CDMB01000001|CDMB01000001.1	901758	904838	+	ceoB	1-3081/3084	========/======	21/48	99.12	80.16	card	U97042:1263-4347	ceoB is a cytoplasmic membrane component of the CeoAB-OpcM efflux pump	aminoglycoside;fluoroquinolone
ENA|CDMB01000001|CDMB01000001.1	2520876	2523947	+	MuxB	1-3072/3132	========/======	22/30	97.61	78.88	card	AE004091.2:2854014-2850882	MuxB is one of the two necessary RND components in the Pseudomonas aeruginosa efflux pump system MuxABC-OpmB.	aminocoumarin;macrolide;monobactam;tetracycline
ENA|CDMB01000001|CDMB01000001.1	2524019	2527058	+	MuxC	1-3052/3111	========/======	35/72	96.75	73.62	card	AE004091.2:2850886-2847775	MuxC is one of the two necessary RND components of the MuxABC-OpmB efflux pumps system in Pseudomonas aeruginosa.	aminocoumarin;macrolide;monobactam;tetracycline
ENA|CDMB01000001|CDMB01000001.1	3305383	3308438	+	AxyY	10-3056/3138	========/======	55/91	95.79	70.04	card	AFRQ01000061.1:27124-23986	AxyY is the periplasmic adaptor protein of the AxyXY-OprZ efflux pump system in Achromobacter spp.	aminoglycoside;cephalosporin;fluoroquinolone;macrolide
ENA|CDMB01000001|CDMB01000001.1	3308580	3309965	+	OprM	31-1398/1458	========/======	39/92	91.29	66.55	card	AE004091.2:476332-477790	OprM is an outer membrane factor protein found in Pseudomonas aeruginosa and Burkholderia vietnamiensis. It is part of the MexAB-OprM MexVW-OprM MexXY-OprM and the AmrAB-OprM complex.	acridine_dye;aminocoumarin;aminoglycoside;carbapenem;cephalosporin;cephamycin;diaminopyrimidine;fluoroquinolone;macrolide;monobactam;penam;penem;peptide;phenicol;sulfonamide;tetracycline
ENA|CDMB01000001|CDMB01000001.1	3701406	3702197	-	OXA-443	1-801/828	========/======	45647	94.93	76.83	card	CM009147.1:669855-670683	Assigned by Lahey's list of beta-lactamases no accessions or other information available	cephalosporin;penam
ENA|CDMB01000001|CDMB01000001.1	4222674	4223336	+	kdpE	9-668/678	========/======	45554	96.17	67.81	card	U00096.3:721733-721055	kdpE is a transcriptional activator that is part of the two-component system KdpD/KdpE that is studied for its regulatory role in potassium transport and has been identified as an adaptive regulator involved in the virulence and intracellular survival of pathogenic bacteria. kdpE regulates a range of virulence loci through direct promoter binding.	aminoglycoside
ENA|CDMB01000001|CDMB01000001.1	5291139	5291728	+	smeR	30-622/690	========/=====.	45552	84.49	71.33	card	AF173226.1:1041-351	smeR is the responder component of a two component signal transduction system that includes smeS	aminoglycoside;cephalosporin;cephamycin;penam
ENA|CDMD01000001|CDMD01000001.1	398931	399554	-	kdpE	9-629/678	========/=====.	45554	90.41	68.2	card	U00096.3:721733-721055	kdpE is a transcriptional activator that is part of the two-component system KdpD/KdpE that is studied for its regulatory role in potassium transport and has been identified as an adaptive regulator involved in the virulence and intracellular survival of pathogenic bacteria. kdpE regulates a range of virulence loci through direct promoter binding.	aminoglycoside
ENA|CDMD01000001|CDMD01000001.1	508104	511175	+	MuxB	1-3072/3132	========/======	18/22	97.73	78.79	card	AE004091.2:2854014-2850882	MuxB is one of the two necessary RND components in the Pseudomonas aeruginosa efflux pump system MuxABC-OpmB.	aminocoumarin;macrolide;monobactam;tetracycline
ENA|CDMD01000001|CDMD01000001.1	511247	514292	+	MuxC	1-3052/3111	========/======	37/78	96.75	73.48	card	AE004091.2:2850886-2847775	MuxC is one of the two necessary RND components of the MuxABC-OpmB efflux pumps system in Pseudomonas aeruginosa.	aminocoumarin;macrolide;monobactam;tetracycline
ENA|CDMD01000001|CDMD01000001.1	514440	515821	+	OpmB	54-1432/1497	========/======	38/81	89.51	66.15	card	AE004091.2:2847779-2846282	OpmB is an outer membrane efflux protein in Pseudomonas aeruginosa that shows functional cooperation with MuxABC to form the efflux pump system MuxABC-OpmB.	aminocoumarin;macrolide;monobactam;tetracycline
ENA|CDMD01000001|CDMD01000001.1	1304728	1305519	+	OXA-443	1-801/828	========/======	45647	94.93	76.46	card	CM009147.1:669855-670683	Assigned by Lahey's list of beta-lactamases no accessions or other information available	cephalosporin;penam
ENA|CDMD01000001|CDMD01000001.1	1650837	1653823	+	mexK	89-3057/3078	========/======	59/164	94.09	67.16	card	AE004091.2:4119265-4116187	mexK is the inner membrane resistance-nodulation-cell division (RND) transporter in the MexJK multidrug efflux protein.	macrolide;tetracycline;triclosan
ENA|CDMD01000001|CDMD01000001.1	2407917	2408558	-	smeR	30-674/690	========/======	45647	91.74	70.8	card	AF173226.1:1041-351	smeR is the responder component of a two component signal transduction system that includes smeS	aminoglycoside;cephalosporin;cephamycin;penam
ENA|CDMD01000001|CDMD01000001.1	3418089	3421066	-	AxyY	88-3056/3138	========/======	56/95	93.24	70.08	card	AFRQ01000061.1:27124-23986	AxyY is the periplasmic adaptor protein of the AxyXY-OprZ efflux pump system in Achromobacter spp.	aminoglycoside;cephalosporin;fluoroquinolone;macrolide
ENA|CDMD01000001|CDMD01000001.1	4049305	4052386	+	MexB	12-3093/3141	========/======	46/96	96.59	72.81	card	L11616:1569-4710	MexB is the inner membrane multidrug exporter of the efflux complex MexAB-OprM.	aminocoumarin;carbapenem;cephalosporin;cephamycin;diaminopyrimidine;fluoroquinolone;macrolide;monobactam;penam;penem;peptide;phenicol;sulfonamide;tetracycline
ENA|CDMD01000001|CDMD01000001.1	4052639	4053925	+	OprM	143-1414/1458	.=======/======	25/43	86.28	69.95	card	AE004091.2:476332-477790	OprM is an outer membrane factor protein found in Pseudomonas aeruginosa and Burkholderia vietnamiensis. It is part of the MexAB-OprM MexVW-OprM MexXY-OprM and the AmrAB-OprM complex.	acridine_dye;aminocoumarin;aminoglycoside;carbapenem;cephalosporin;cephamycin;diaminopyrimidine;fluoroquinolone;macrolide;monobactam;penam;penem;peptide;phenicol;sulfonamide;tetracycline
ENA|CDMD01000001|CDMD01000001.1	4806625	4809705	-	ceoB	1-3081/3084	========/======	23/50	99.09	80.46	card	U97042:1263-4347	ceoB is a cytoplasmic membrane component of the CeoAB-OpcM efflux pump	aminoglycoside;fluoroquinolone
ENA|CDQJ01000001|CDQJ01000001.1	333384	336370	+	mexK	89-3057/3078	========/======	58/164	94.09	67.09	card	AE004091.2:4119265-4116187	mexK is the inner membrane resistance-nodulation-cell division (RND) transporter in the MexJK multidrug efflux protein.	macrolide;tetracycline;triclosan
ENA|CDQJ01000001|CDQJ01000001.1	2197951	2198592	-	smeR	30-674/690	========/======	45625	91.16	69.61	card	AF173226.1:1041-351	smeR is the responder component of a two component signal transduction system that includes smeS	aminoglycoside;cephalosporin;cephamycin;penam
ENA|CDQJ01000001|CDQJ01000001.1	2813811	2814434	-	kdpE	9-629/678	========/=====.	45554	90.41	68.35	card	U00096.3:721733-721055	kdpE is a transcriptional activator that is part of the two-component system KdpD/KdpE that is studied for its regulatory role in potassium transport and has been identified as an adaptive regulator involved in the virulence and intracellular survival of pathogenic bacteria. kdpE regulates a range of virulence loci through direct promoter binding.	aminoglycoside
ENA|CDQJ01000001|CDQJ01000001.1	3442096	3445135	-	MuxC	1-3052/3111	========/======	33/70	96.79	73.42	card	AE004091.2:2850886-2847775	MuxC is one of the two necessary RND components of the MuxABC-OpmB efflux pumps system in Pseudomonas aeruginosa.	aminocoumarin;macrolide;monobactam;tetracycline
ENA|CDQJ01000001|CDQJ01000001.1	3445207	3448278	-	MuxB	1-3072/3132	========/======	20/28	97.64	78.55	card	AE004091.2:2854014-2850882	MuxB is one of the two necessary RND components in the Pseudomonas aeruginosa efflux pump system MuxABC-OpmB.	aminocoumarin;macrolide;monobactam;tetracycline
ENA|CDQJ01000001|CDQJ01000001.1	3626158	3626948	-	OXA-443	1-800/828	========/======	45647	94.81	76.8	card	CM009147.1:669855-670683	Assigned by Lahey's list of beta-lactamases no accessions or other information available	cephalosporin;penam
ENA|CDQJ01000001|CDQJ01000001.1	4355034	4358133	+	smeE	1-3109/3123	========/======	48/107	97.69	72.61	card	AJ252200:1278-4401	smeE is the RND protein of the efflux complex smeDEF in Stenotrophomonas maltophilia	fluoroquinolone;macrolide;phenicol;tetracycline
ENA|CDQJ01000001|CDQJ01000001.1	4358379	4359652	+	OprM	143-1401/1458	.=======/======	25/43	85.39	70.42	card	AE004091.2:476332-477790	OprM is an outer membrane factor protein found in Pseudomonas aeruginosa and Burkholderia vietnamiensis. It is part of the MexAB-OprM MexVW-OprM MexXY-OprM and the AmrAB-OprM complex.	acridine_dye;aminocoumarin;aminoglycoside;carbapenem;cephalosporin;cephamycin;diaminopyrimidine;fluoroquinolone;macrolide;monobactam;penam;penem;peptide;phenicol;sulfonamide;tetracycline
ENA|CDQJ01000001|CDQJ01000001.1	4626968	4630023	+	AxyY	10-3056/3138	========/======	53/89	95.83	70.09	card	AFRQ01000061.1:27124-23986	AxyY is the periplasmic adaptor protein of the AxyXY-OprZ efflux pump system in Achromobacter spp.	aminoglycoside;cephalosporin;fluoroquinolone;macrolide
ENA|CDQJ01000001|CDQJ01000001.1	4723036	4726116	+	ceoB	1-3081/3084	========/======	20/44	99.19	80.44	card	U97042:1263-4347	ceoB is a cytoplasmic membrane component of the CeoAB-OpcM efflux pump	aminoglycoside;fluoroquinolone
ENA|CDRJ01000001|CDRJ01000001.1	372648	375627	-	mexK	96-3057/3078	========/======	71/192	93.4	66.91	card	AE004091.2:4119265-4116187	mexK is the inner membrane resistance-nodulation-cell division (RND) transporter in the MexJK multidrug efflux protein.	macrolide;tetracycline;triclosan
ENA|CDRJ01000001|CDRJ01000001.1	2017029	2017691	-	kdpE	9-668/678	========/======	45554	96.17	67.66	card	U00096.3:721733-721055	kdpE is a transcriptional activator that is part of the two-component system KdpD/KdpE that is studied for its regulatory role in potassium transport and has been identified as an adaptive regulator involved in the virulence and intracellular survival of pathogenic bacteria. kdpE regulates a range of virulence loci through direct promoter binding.	aminoglycoside
ENA|CDRJ01000001|CDRJ01000001.1	3510975	3514014	-	MuxC	1-3052/3111	========/======	37/74	96.72	73.73	card	AE004091.2:2850886-2847775	MuxC is one of the two necessary RND components of the MuxABC-OpmB efflux pumps system in Pseudomonas aeruginosa.	aminocoumarin;macrolide;monobactam;tetracycline
ENA|CDRJ01000001|CDRJ01000001.1	3514086	3517157	-	MuxB	1-3072/3132	========/======	22/30	97.61	78.88	card	AE004091.2:2854014-2850882	MuxB is one of the two necessary RND components in the Pseudomonas aeruginosa efflux pump system MuxABC-OpmB.	aminocoumarin;macrolide;monobactam;tetracycline
ENA|CDRJ01000001|CDRJ01000001.1	3674048	3677128	+	ceoB	1-3081/3084	========/======	22/48	99.12	80.39	card	U97042:1263-4347	ceoB is a cytoplasmic membrane component of the CeoAB-OpcM efflux pump	aminoglycoside;fluoroquinolone
ENA|CDRJ01000001|CDRJ01000001.1	4170510	4171895	-	OprM	31-1398/1458	========/======	39/92	91.29	66.55	card	AE004091.2:476332-477790	OprM is an outer membrane factor protein found in Pseudomonas aeruginosa and Burkholderia vietnamiensis. It is part of the MexAB-OprM MexVW-OprM MexXY-OprM and the AmrAB-OprM complex.	acridine_dye;aminocoumarin;aminoglycoside;carbapenem;cephalosporin;cephamycin;diaminopyrimidine;fluoroquinolone;macrolide;monobactam;penam;penem;peptide;phenicol;sulfonamide;tetracycline
ENA|CDRJ01000001|CDRJ01000001.1	4172037	4175092	-	AxyY	10-3056/3138	========/======	57/97	95.7	70.1	card	AFRQ01000061.1:27124-23986	AxyY is the periplasmic adaptor protein of the AxyXY-OprZ efflux pump system in Achromobacter spp.	aminoglycoside;cephalosporin;fluoroquinolone;macrolide
ENA|CDRJ01000001|CDRJ01000001.1	4540143	4540732	-	smeR	30-622/690	========/=====.	45552	84.49	71.33	card	AF173226.1:1041-351	smeR is the responder component of a two component signal transduction system that includes smeS	aminoglycoside;cephalosporin;cephamycin;penam
ENA|CDRJ01000001|CDRJ01000001.1	4747839	4750920	+	MexB	12-3093/3141	========/======	44/86	96.75	72.64	card	L11616:1569-4710	MexB is the inner membrane multidrug exporter of the efflux complex MexAB-OprM.	aminocoumarin;carbapenem;cephalosporin;cephamycin;diaminopyrimidine;fluoroquinolone;macrolide;monobactam;penam;penem;peptide;phenicol;sulfonamide;tetracycline
ENA|CDRJ01000001|CDRJ01000001.1	4751041	4752450	+	OprM	47-1414/1458	========/======	30/70	92.87	69.52	card	AE004091.2:476332-477790	OprM is an outer membrane factor protein found in Pseudomonas aeruginosa and Burkholderia vietnamiensis. It is part of the MexAB-OprM MexVW-OprM MexXY-OprM and the AmrAB-OprM complex.	acridine_dye;aminocoumarin;aminoglycoside;carbapenem;cephalosporin;cephamycin;diaminopyrimidine;fluoroquinolone;macrolide;monobactam;penam;penem;peptide;phenicol;sulfonamide;tetracycline
ENA|CDRJ01000001|CDRJ01000001.1	4761264	4762055	-	OXA-443	1-801/828	========/======	45584	95.05	76.3	card	CM009147.1:669855-670683	Assigned by Lahey's list of beta-lactamases no accessions or other information available	cephalosporin;penam
ENA|CDRW01000001|CDRW01000001.1	1433498	1436484	+	mexK	89-3057/3078	========/======	67/186	93.73	67.14	card	AE004091.2:4119265-4116187	mexK is the inner membrane resistance-nodulation-cell division (RND) transporter in the MexJK multidrug efflux protein.	macrolide;tetracycline;triclosan
ENA|CDRW01000001|CDRW01000001.1	1585628	1586419	-	OXA-443	1-801/828	========/======	45645	95.05	76.18	card	CM009147.1:669855-670683	Assigned by Lahey's list of beta-lactamases no accessions or other information available	cephalosporin;penam
ENA|CDRW01000001|CDRW01000001.1	2255776	2257161	-	OprM	31-1398/1458	========/======	35/78	91.77	66.1	card	AE004091.2:476332-477790	OprM is an outer membrane factor protein found in Pseudomonas aeruginosa and Burkholderia vietnamiensis. It is part of the MexAB-OprM MexVW-OprM MexXY-OprM and the AmrAB-OprM complex.	acridine_dye;aminocoumarin;aminoglycoside;carbapenem;cephalosporin;cephamycin;diaminopyrimidine;fluoroquinolone;macrolide;monobactam;penam;penem;peptide;phenicol;sulfonamide;tetracycline
ENA|CDRW01000001|CDRW01000001.1	2257303	2260358	-	AxyY	10-3056/3138	========/======	55/99	95.67	70.33	card	AFRQ01000061.1:27124-23986	AxyY is the periplasmic adaptor protein of the AxyXY-OprZ efflux pump system in Achromobacter spp.	aminoglycoside;cephalosporin;fluoroquinolone;macrolide
ENA|CDRW01000001|CDRW01000001.1	2606143	2609223	+	ceoB	1-3081/3084	========/======	20/38	99.29	80.45	card	U97042:1263-4347	ceoB is a cytoplasmic membrane component of the CeoAB-OpcM efflux pump	aminoglycoside;fluoroquinolone
ENA|CDRW01000001|CDRW01000001.1	2822785	2823408	-	kdpE	9-629/678	========/=====.	45554	90.41	67.72	card	U00096.3:721733-721055	kdpE is a transcriptional activator that is part of the two-component system KdpD/KdpE that is studied for its regulatory role in potassium transport and has been identified as an adaptive regulator involved in the virulence and intracellular survival of pathogenic bacteria. kdpE regulates a range of virulence loci through direct promoter binding.	aminoglycoside
ENA|CDRW01000001|CDRW01000001.1	3018005	3021076	+	MuxB	1-3072/3132	========/======	18/24	97.7	78.79	card	AE004091.2:2854014-2850882	MuxB is one of the two necessary RND components in the Pseudomonas aeruginosa efflux pump system MuxABC-OpmB.	aminocoumarin;macrolide;monobactam;tetracycline
ENA|CDRW01000001|CDRW01000001.1	3021148	3024187	+	MuxC	1-3052/3111	========/======	35/72	96.75	73.52	card	AE004091.2:2850886-2847775	MuxC is one of the two necessary RND components of the MuxABC-OpmB efflux pumps system in Pseudomonas aeruginosa.	aminocoumarin;macrolide;monobactam;tetracycline
ENA|CDRW01000001|CDRW01000001.1	3024335	3025716	+	OpmB	54-1432/1497	========/======	38/75	89.71	66.15	card	AE004091.2:2847779-2846282	OpmB is an outer membrane efflux protein in Pseudomonas aeruginosa that shows functional cooperation with MuxABC to form the efflux pump system MuxABC-OpmB.	aminocoumarin;macrolide;monobactam;tetracycline
ENA|CDRW01000001|CDRW01000001.1	3727602	3730683	+	MexB	12-3093/3141	========/======	42/84	96.78	72.47	card	L11616:1569-4710	MexB is the inner membrane multidrug exporter of the efflux complex MexAB-OprM.	aminocoumarin;carbapenem;cephalosporin;cephamycin;diaminopyrimidine;fluoroquinolone;macrolide;monobactam;penam;penem;peptide;phenicol;sulfonamide;tetracycline
ENA|CDRW01000001|CDRW01000001.1	3730936	3732209	+	OprM	143-1401/1458	.=======/======	22/41	85.46	70.24	card	AE004091.2:476332-477790	OprM is an outer membrane factor protein found in Pseudomonas aeruginosa and Burkholderia vietnamiensis. It is part of the MexAB-OprM MexVW-OprM MexXY-OprM and the AmrAB-OprM complex.	acridine_dye;aminocoumarin;aminoglycoside;carbapenem;cephalosporin;cephamycin;diaminopyrimidine;fluoroquinolone;macrolide;monobactam;penam;penem;peptide;phenicol;sulfonamide;tetracycline
ENA|CDRW01000001|CDRW01000001.1	5131282	5131939	-	smeR	30-690/690	========/======	16/25	93.77	70.98	card	AF173226.1:1041-351	smeR is the responder component of a two component signal transduction system that includes smeS	aminoglycoside;cephalosporin;cephamycin;penam
ENA|CDRX01000001|CDRX01000001.1	286302	289357	-	AxyY	10-3056/3138	========/======	53/89	95.83	70.12	card	AFRQ01000061.1:27124-23986	AxyY is the periplasmic adaptor protein of the AxyXY-OprZ efflux pump system in Achromobacter spp.	aminoglycoside;cephalosporin;fluoroquinolone;macrolide
ENA|CDRX01000001|CDRX01000001.1	787826	788449	-	kdpE	9-629/678	========/=====.	45554	90.41	68.35	card	U00096.3:721733-721055	kdpE is a transcriptional activator that is part of the two-component system KdpD/KdpE that is studied for its regulatory role in potassium transport and has been identified as an adaptive regulator involved in the virulence and intracellular survival of pathogenic bacteria. kdpE regulates a range of virulence loci through direct promoter binding.	aminoglycoside
ENA|CDRX01000001|CDRX01000001.1	1065301	1066574	-	OprM	143-1401/1458	.=======/======	25/43	85.39	70.19	card	AE004091.2:476332-477790	OprM is an outer membrane factor protein found in Pseudomonas aeruginosa and Burkholderia vietnamiensis. It is part of the MexAB-OprM MexVW-OprM MexXY-OprM and the AmrAB-OprM complex.	acridine_dye;aminocoumarin;aminoglycoside;carbapenem;cephalosporin;cephamycin;diaminopyrimidine;fluoroquinolone;macrolide;monobactam;penam;penem;peptide;phenicol;sulfonamide;tetracycline
ENA|CDRX01000001|CDRX01000001.1	1066820	1069919	-	smeE	1-3109/3123	========/======	49/107	97.69	72.67	card	AJ252200:1278-4401	smeE is the RND protein of the efflux complex smeDEF in Stenotrophomonas maltophilia	fluoroquinolone;macrolide;phenicol;tetracycline
ENA|CDRX01000001|CDRX01000001.1	2261654	2262445	+	OXA-443	1-801/828	========/======	45647	94.93	76.95	card	CM009147.1:669855-670683	Assigned by Lahey's list of beta-lactamases no accessions or other information available	cephalosporin;penam
ENA|CDRX01000001|CDRX01000001.1	2649779	2652765	-	mexK	89-3057/3078	========/======	59/164	94.09	67.19	card	AE004091.2:4119265-4116187	mexK is the inner membrane resistance-nodulation-cell division (RND) transporter in the MexJK multidrug efflux protein.	macrolide;tetracycline;triclosan
ENA|CDRX01000001|CDRX01000001.1	3031964	3035035	+	MuxB	1-3072/3132	========/======	20/28	97.64	78.64	card	AE004091.2:2854014-2850882	MuxB is one of the two necessary RND components in the Pseudomonas aeruginosa efflux pump system MuxABC-OpmB.	aminocoumarin;macrolide;monobactam;tetracycline
ENA|CDRX01000001|CDRX01000001.1	3035107	3038146	+	MuxC	1-3052/3111	========/======	33/70	96.79	73.42	card	AE004091.2:2850886-2847775	MuxC is one of the two necessary RND components of the MuxABC-OpmB efflux pumps system in Pseudomonas aeruginosa.	aminocoumarin;macrolide;monobactam;tetracycline
ENA|CDRX01000001|CDRX01000001.1	3038260	3039675	+	OpmB	20-1432/1497	========/======	39/85	91.65	65.96	card	AE004091.2:2847779-2846282	OpmB is an outer membrane efflux protein in Pseudomonas aeruginosa that shows functional cooperation with MuxABC to form the efflux pump system MuxABC-OpmB.	aminocoumarin;macrolide;monobactam;tetracycline
ENA|CDRX01000001|CDRX01000001.1	4022970	4023611	+	smeR	30-674/690	========/======	45647	91.74	70.8	card	AF173226.1:1041-351	smeR is the responder component of a two component signal transduction system that includes smeS	aminoglycoside;cephalosporin;cephamycin;penam
ENA|CDRX01000001|CDRX01000001.1	4043291	4046371	-	ceoB	1-3081/3084	========/======	22/50	99.09	80.49	card	U97042:1263-4347	ceoB is a cytoplasmic membrane component of the CeoAB-OpcM efflux pump	aminoglycoside;fluoroquinolone
ENA|CDSB01000001|CDSB01000001.1	662060	662851	+	OXA-443	1-801/828	========/======	45645	95.05	76.06	card	CM009147.1:669855-670683	Assigned by Lahey's list of beta-lactamases no accessions or other information available	cephalosporin;penam
ENA|CDSB01000001|CDSB01000001.1	1024249	1027235	-	mexK	89-3057/3078	========/======	65/178	93.86	67.04	card	AE004091.2:4119265-4116187	mexK is the inner membrane resistance-nodulation-cell division (RND) transporter in the MexJK multidrug efflux protein.	macrolide;tetracycline;triclosan
ENA|CDSB01000001|CDSB01000001.1	1131495	1132494	+	MexA	107-1064/1152	.=======/=====.	19/68	82.03	65.84	card	AE004091.2:472023-473175	MexA is the membrane fusion protein of the MexAB-OprM multidrug efflux complex.	aminocoumarin;carbapenem;cephalosporin;cephamycin;diaminopyrimidine;fluoroquinolone;macrolide;monobactam;penam;penem;peptide;phenicol;sulfonamide;tetracycline
ENA|CDSB01000001|CDSB01000001.1	1132604	1135659	+	AxyY	10-3056/3138	========/======	52/95	95.73	70.15	card	AFRQ01000061.1:27124-23986	AxyY is the periplasmic adaptor protein of the AxyXY-OprZ efflux pump system in Achromobacter spp.	aminoglycoside;cephalosporin;fluoroquinolone;macrolide
ENA|CDSB01000001|CDSB01000001.1	1135801	1137186	+	OprM	31-1398/1458	========/======	35/78	91.77	66.31	card	AE004091.2:476332-477790	OprM is an outer membrane factor protein found in Pseudomonas aeruginosa and Burkholderia vietnamiensis. It is part of the MexAB-OprM MexVW-OprM MexXY-OprM and the AmrAB-OprM complex.	acridine_dye;aminocoumarin;aminoglycoside;carbapenem;cephalosporin;cephamycin;diaminopyrimidine;fluoroquinolone;macrolide;monobactam;penam;penem;peptide;phenicol;sulfonamide;tetracycline
ENA|CDSB01000001|CDSB01000001.1	1999076	2002156	+	ceoB	1-3081/3084	========/======	20/38	99.29	80.45	card	U97042:1263-4347	ceoB is a cytoplasmic membrane component of the CeoAB-OpcM efflux pump	aminoglycoside;fluoroquinolone
ENA|CDSB01000001|CDSB01000001.1	2352359	2353016	-	smeR	30-690/690	========/======	16/25	93.77	70.98	card	AF173226.1:1041-351	smeR is the responder component of a two component signal transduction system that includes smeS	aminoglycoside;cephalosporin;cephamycin;penam
ENA|CDSB01000001|CDSB01000001.1	2822482	2823747	-	OprM	151-1401/1458	.=======/======	24/41	84.91	70.76	card	AE004091.2:476332-477790	OprM is an outer membrane factor protein found in Pseudomonas aeruginosa and Burkholderia vietnamiensis. It is part of the MexAB-OprM MexVW-OprM MexXY-OprM and the AmrAB-OprM complex.	acridine_dye;aminocoumarin;aminoglycoside;carbapenem;cephalosporin;cephamycin;diaminopyrimidine;fluoroquinolone;macrolide;monobactam;penam;penem;peptide;phenicol;sulfonamide;tetracycline
ENA|CDSB01000001|CDSB01000001.1	2824008	2827089	-	MexB	12-3093/3141	========/======	42/84	96.78	72.57	card	L11616:1569-4710	MexB is the inner membrane multidrug exporter of the efflux complex MexAB-OprM.	aminocoumarin;carbapenem;cephalosporin;cephamycin;diaminopyrimidine;fluoroquinolone;macrolide;monobactam;penam;penem;peptide;phenicol;sulfonamide;tetracycline
ENA|CDSB01000001|CDSB01000001.1	2827212	2828255	-	MexA	88-1086/1152	.=======/======	18/69	85.68	66.48	card	AE004091.2:472023-473175	MexA is the membrane fusion protein of the MexAB-OprM multidrug efflux complex.	aminocoumarin;carbapenem;cephalosporin;cephamycin;diaminopyrimidine;fluoroquinolone;macrolide;monobactam;penam;penem;peptide;phenicol;sulfonamide;tetracycline
ENA|CDSB01000001|CDSB01000001.1	3949363	3949986	+	kdpE	9-629/678	========/=====.	45554	90.41	67.41	card	U00096.3:721733-721055	kdpE is a transcriptional activator that is part of the two-component system KdpD/KdpE that is studied for its regulatory role in potassium transport and has been identified as an adaptive regulator involved in the virulence and intracellular survival of pathogenic bacteria. kdpE regulates a range of virulence loci through direct promoter binding.	aminoglycoside
ENA|CDSB01000001|CDSB01000001.1	4926003	4929074	+	MuxB	1-3072/3132	========/======	16/20	97.77	78.91	card	AE004091.2:2854014-2850882	MuxB is one of the two necessary RND components in the Pseudomonas aeruginosa efflux pump system MuxABC-OpmB.	aminocoumarin;macrolide;monobactam;tetracycline
ENA|CDSB01000001|CDSB01000001.1	4929146	4932185	+	MuxC	1-3052/3111	========/======	36/72	96.75	73.62	card	AE004091.2:2850886-2847775	MuxC is one of the two necessary RND components of the MuxABC-OpmB efflux pumps system in Pseudomonas aeruginosa.	aminocoumarin;macrolide;monobactam;tetracycline
ENA|CDSB01000001|CDSB01000001.1	4932333	4933714	+	OpmB	54-1432/1497	========/======	40/79	89.58	66.34	card	AE004091.2:2847779-2846282	OpmB is an outer membrane efflux protein in Pseudomonas aeruginosa that shows functional cooperation with MuxABC to form the efflux pump system MuxABC-OpmB.	aminocoumarin;macrolide;monobactam;tetracycline
ENA|CM002755|CM002755.1	6914	8338	-	OprM	31-1431/1458	========/======	35/76	94.31	65.95	card	AE004091.2:476332-477790	OprM is an outer membrane factor protein found in Pseudomonas aeruginosa and Burkholderia vietnamiensis. It is part of the MexAB-OprM MexVW-OprM MexXY-OprM and the AmrAB-OprM complex.	acridine_dye;aminocoumarin;aminoglycoside;carbapenem;cephalosporin;cephamycin;diaminopyrimidine;fluoroquinolone;macrolide;monobactam;penam;penem;peptide;phenicol;sulfonamide;tetracycline
ENA|CM002755|CM002755.1	8462	11535	-	AxyY	10-3074/3138	========/======	59/111	96.05	70.24	card	AFRQ01000061.1:27124-23986	AxyY is the periplasmic adaptor protein of the AxyXY-OprZ efflux pump system in Achromobacter spp.	aminoglycoside;cephalosporin;fluoroquinolone;macrolide
ENA|CM002755|CM002755.1	11655	12657	-	MexA	104-1064/1152	.=======/=====.	20/62	82.55	66.24	card	AE004091.2:472023-473175	MexA is the membrane fusion protein of the MexAB-OprM multidrug efflux complex.	aminocoumarin;carbapenem;cephalosporin;cephamycin;diaminopyrimidine;fluoroquinolone;macrolide;monobactam;penam;penem;peptide;phenicol;sulfonamide;tetracycline
ENA|CM002755|CM002755.1	1727751	1730737	+	mexK	89-3057/3078	========/======	57/154	94.25	67	card	AE004091.2:4119265-4116187	mexK is the inner membrane resistance-nodulation-cell division (RND) transporter in the MexJK multidrug efflux protein.	macrolide;tetracycline;triclosan
ENA|CM002755|CM002755.1	3221012	3221635	+	kdpE	9-629/678	========/=====.	45554	90.41	67.25	card	U00096.3:721733-721055	kdpE is a transcriptional activator that is part of the two-component system KdpD/KdpE that is studied for its regulatory role in potassium transport and has been identified as an adaptive regulator involved in the virulence and intracellular survival of pathogenic bacteria. kdpE regulates a range of virulence loci through direct promoter binding.	aminoglycoside
ENA|CM002756|CM002756.1	34840	35628	+	OXA-22	10-807/825	========/======	13/21	94.91	75	card	AF064820:951-1776	OXA-22 is a beta-lactamase found in Ralstonia pickettii	cephalosporin;penam
ENA|CM002756|CM002756.1	1019553	1020928	-	OprM	47-1401/1458	========/======	25/45	92.11	69.81	card	AE004091.2:476332-477790	OprM is an outer membrane factor protein found in Pseudomonas aeruginosa and Burkholderia vietnamiensis. It is part of the MexAB-OprM MexVW-OprM MexXY-OprM and the AmrAB-OprM complex.	acridine_dye;aminocoumarin;aminoglycoside;carbapenem;cephalosporin;cephamycin;diaminopyrimidine;fluoroquinolone;macrolide;monobactam;penam;penem;peptide;phenicol;sulfonamide;tetracycline
ENA|CM002756|CM002756.1	1021055	1024147	-	smeE	1-3102/3123	========/======	44/99	97.6	73.47	card	AJ252200:1278-4401	smeE is the RND protein of the efflux complex smeDEF in Stenotrophomonas maltophilia	fluoroquinolone;macrolide;phenicol;tetracycline
ENA|CM002756|CM002756.1	1024218	1025231	-	smeD	150-1151/1185	.=======/======	25/46	83.12	67.89	card	AJ252200:81-1266	smeD is the membrane fusion protein of the smeDEF multidrug efflux complex in Stenotrophomonas maltophilia	fluoroquinolone;macrolide;phenicol;tetracycline
ENA|CM002756|CM002756.1	1370889	1373969	+	ceoB	1-3081/3084	========/======	45654	99.45	80.94	card	U97042:1263-4347	ceoB is a cytoplasmic membrane component of the CeoAB-OpcM efflux pump	aminoglycoside;fluoroquinolone
ENA|CM002756|CM002756.1	1428023	1428680	-	smeR	30-690/690	========/======	13/31	93.33	70.67	card	AF173226.1:1041-351	smeR is the responder component of a two component signal transduction system that includes smeS	aminoglycoside;cephalosporin;cephamycin;penam
ENA|CM002756|CM002756.1	1487894	1490975	+	MuxB	1-3082/3132	========/======	18/24	98.02	78.86	card	AE004091.2:2854014-2850882	MuxB is one of the two necessary RND components in the Pseudomonas aeruginosa efflux pump system MuxABC-OpmB.	aminocoumarin;macrolide;monobactam;tetracycline
ENA|CM002756|CM002756.1	1491016	1494055	+	MuxC	1-3052/3111	========/======	39/80	96.62	74.14	card	AE004091.2:2850886-2847775	MuxC is one of the two necessary RND components of the MuxABC-OpmB efflux pumps system in Pseudomonas aeruginosa.	aminocoumarin;macrolide;monobactam;tetracycline
[truncated: 9,580 more rows]

## Sheet: S4
Table S4. Summary of MGEs identified by ARG-OAP analysis based on metagenomic sequencing across the soil–strawberry continuum
[truncated: 98 more rows]

## Sheet: S5
Table S5. Distribution of ARGs identified within MAGs from the soil–tomato continuum.	161 ARGs								A	A
[truncated: 612 more rows]

[truncated: 15 more sheets: S6, S7, S8, S9, S10, S11, S12, S13, S14, S15, S16, S17, S18, S19, S20]
